# Supplementary material for: Clinical characteristics of outpatients with influenza-B-associated pneumonia and molecular evolution of influenza B virus in Beijing, China, during the 2021–2022 influenza season
Source: Arch Virol. 2024 Jan 18;169(2):30. doi: 10.1007/s00705-023-05957-6 (PMC10794387; doi:10.1007/s00705-023-05957-6)
Supplement: Supplementary file 1 — Supplementary Material 1 [file 705_2023_5957_MOESM1_ESM.txt]

LOCUS       OR145863                1749 bp    cRNA    linear   VRL 20-JUN-2023
DEFINITION  Influenza B virus (B/Beijing/2301/2022) segment 4 hemagglutinin
            (HA) gene, complete cds.
ACCESSION   OR145863
VERSION     OR145863
KEYWORDS    .
SOURCE      Influenza B virus
  ORGANISM  Influenza B virus
            Viruses; Riboviria; Orthornavirae; Negarnaviricota;
            Polyploviricotina; Insthoviricetes; Articulavirales;
            Orthomyxoviridae; Betainfluenzavirus; Betainfluenzavirus
            influenzae.
REFERENCE   1  (bases 1 to 1749)
  AUTHORS   Wang,Y.
  TITLE     Direct Submission
  JOURNAL   Submitted (20-JUN-2023) Department of Infectious Diseases, Peking
            University People's Hospital, Xizhimen South Street, Beijing
            100044, China
COMMENT     ##Assembly-Data-START##
            Sequencing Technology :: Sanger dideoxy sequencing
            ##Assembly-Data-END##
FEATURES             Location/Qualifiers
     source          1..1749
                     /organism="Influenza B virus"
                     /mol_type="viral cRNA"
                     /strain="B/Beijing/2301/2022"
                     /isolate="2301"
                     /isolation_source="nasal swab"
                     /host="Homo sapiens"
                     /db_xref="taxon:11520"
                     /segment="4"
                     /country="China: Beijing"
                     /collection_date="30-Aug-2022"
     gene            1..1749
                     /gene="HA"
     CDS             1..1749
                     /gene="HA"
                     /function="receptor binding and fusion protein"
                     /codon_start=1
                     /product="hemagglutinin"
                     /protein_id="WJE87834"
                     /translation="MKAIIVLLMVVTSNADRICTGITSSNSPHVVKTATQGEVNVTGV
                     IPLTTTPTKSHFANLKGTETRGKLCPKCLNCTDLDVALGRPKCTGKIPSARVSILHEV
                     RPVTSGCFPIMHDRTKIRQLPNLLRGYEHVRLSTQNVINTEDAPGGPYEIGTSGSCLN
                     ITNGKGFFATMAWAVPKNKTATNPLTIEVPYICTEEEDQITVWGFHSDDETQMARLYG
                     DSKPQKFTSSANGVTTHYVSQIGGFPNQTEDGGLPQSGRIVVDYMVQKSGKTGTITYQ
                     RGILLPQKVWCASGKSKVIKGSLPLIGEADCLHEKYGGLNKSKPYYTGEHAKAIGNCP
                     IWVKTPLKLANGTKYRPPAKLLKERGFFGAIAGFLEGGWEGMIAGWHGYTSHGAHGVA
                     VAADLKSTQEAINKITKNLNSLSELEVKNLQRLSGAMDELHNEILELDEKVDDLRADT
                     ISSQIELAVLLSNEGIINSEDEHLLALERKLKKMLGPSAVEIGNGCFETKHKCNQTCL
                     DRIAAGTFDAGEFSLPTFDSLNITAASLNDDGLDNHTILLYYSTAASSLAVTLMIAIF
                     VVYMVSRDNVSCSICL"
ORIGIN      
        1 atgaaggcaa taattgtact actcatggta gtaacatcca atgcagatcg aatctgcact
       61 gggataacat cgtcaaactc accacatgtc gtcaaaactg ctactcaagg ggaggtcaat
      121 gtgaccggtg taataccact gacaacaaca cccaccaaat ctcattttgc aaatctcaaa
      181 ggaacagaaa ccagggggaa actatgccca aaatgcctaa actgcacaga tctggatgta
      241 gccttgggca gaccaaaatg cacagggaaa ataccctctg caagggtttc aatactccat
      301 gaagtcagac ctgttacatc tgggtgcttt cctataatgc atgatagaac aaaaattaga
      361 cagctgccta accttctccg aggatacgaa catgtcaggt tatcaactca aaacgttatc
      421 aatacagaag atgcaccagg aggaccctac gaaattggaa cctcagggtc ttgcctcaac
      481 attaccaatg gaaaaggatt cttcgcaaca atggcttggg ccgtcccaaa aaacaaaaca
      541 gcaacaaatc cattaacaat agaagtacca tacatttgta cagaagaaga agaccaaatt
      601 accgtttggg ggttccactc tgacgatgag acccaaatgg caaggctcta tggggattca
      661 aagccccaga agttcacctc atctgccaac ggagtgacca cacattacgt ctcacagatt
      721 ggtggcttcc caaatcaaac agaagacgga ggactaccac aaagtggcag aattgttgtt
      781 gattacatgg tgcaaaaatc tggaaaaaca ggaacaatta cctatcaaag aggtatttta
      841 ttgcctcaaa aggtgtggtg cgcaagtggc aagagcaagg taataaaagg atccttgccc
      901 ttaattggag aagcagattg cctccatgaa aaatacggtg gattaaacaa aagcaagcct
      961 tactacacag gggaacatgc aaaggccata ggaaattgcc caatatgggt gaaaacaccc
     1021 ttgaagctgg ccaatggaac caaatataga cctcctgcaa aactattaaa ggaaagaggt
     1081 ttcttcggag ccattgctgg tttcttagag ggaggatggg aaggaatgat tgcaggttgg
     1141 cacggataca catcccatgg ggcacatgga gtagcagtgg cagctgacct taagagcact
     1201 caagaggcca taaacaagat aacaaaaaat ctcaactctt tgagtgagct ggaagtaaag
     1261 aatcttcaaa gactaagcgg tgccatggat gaactccaca acgaaatact agaactagat
     1321 gagaaagtgg atgatctcag agctgataca ataagctcac aaatagaact cgcagtcctg
     1381 ctttccaatg aaggaataat aaacagtgaa gatgaacatc tcttggcgct tgaaagaaag
     1441 ctgaagaaaa tgctgggccc ctctgctgta gagataggga atggatgctt tgaaaccaaa
     1501 cacaagtgca accagacctg tctcgacaga atagctgctg gtacctttga tgcaggagaa
     1561 ttttctctcc ccacctttga ttcactgaat attactgctg catctttaaa tgacgatgga
     1621 ttggacaatc atactatact gctttactac tcaactgctg cctccagttt ggctgtaaca
     1681 ctgatgatag ctatctttgt tgtttatatg gtctccagag acaatgtttc ttgctccatt
     1741 tgtctataa
//
LOCUS       OR145864                1749 bp    cRNA    linear   VRL 20-JUN-2023
DEFINITION  Influenza B virus (B/Beijing/2303/2022) segment 4 hemagglutinin
            (HA) gene, complete cds.
ACCESSION   OR145864
VERSION     OR145864
KEYWORDS    .
SOURCE      Influenza B virus
  ORGANISM  Influenza B virus
            Viruses; Riboviria; Orthornavirae; Negarnaviricota;
            Polyploviricotina; Insthoviricetes; Articulavirales;
            Orthomyxoviridae; Betainfluenzavirus; Betainfluenzavirus
            influenzae.
REFERENCE   1  (bases 1 to 1749)
  AUTHORS   Wang,Y.
  TITLE     Direct Submission
  JOURNAL   Submitted (20-JUN-2023) Department of Infectious Diseases, Peking
            University People's Hospital, Xizhimen South Street, Beijing
            100044, China
COMMENT     ##Assembly-Data-START##
            Sequencing Technology :: Sanger dideoxy sequencing
            ##Assembly-Data-END##
FEATURES             Location/Qualifiers
     source          1..1749
                     /organism="Influenza B virus"
                     /mol_type="viral cRNA"
                     /strain="B/Beijing/2303/2022"
                     /isolate="2303"
                     /isolation_source="nasal swab"
                     /host="Homo sapiens"
                     /db_xref="taxon:11520"
                     /segment="4"
                     /country="China: Beijing"
                     /collection_date="30-Aug-2022"
     gene            1..1749
                     /gene="HA"
     CDS             1..1749
                     /gene="HA"
                     /function="receptor binding and fusion protein"
                     /codon_start=1
                     /product="hemagglutinin"
                     /protein_id="WJE87835"
                     /translation="MKAIIVLLMVVTSNADRICTGITSSNSPHVVKTATQGEVNVTGV
                     IPLTTTPTKSHFANLKGTETRGKLCPKCLNCTDLDVALGRPKCTGKIPSARVSILHEV
                     RPVTSGCFPIMHDRTKIRQLPNLLRGYEHVRLSTQNVINTEDAPGGPYEIGTSGSCLN
                     ITNGKGFFATMAWAVPKNKTATNPLTIEVPYICTEEEDQITVWGFHSDDETQMARLYG
                     DSKPQKFTSSANGVTTHYVSQIGGFPNQTEDGGLPQSGRIVVDYMVQKSGKTGTITYQ
                     RGILLPQKVWCASGKSKVIKGSLPLIGEADCLHEKYGGLNKSKPYYTGEHAKAIGNCP
                     IWVKTPLKLANGTKYRPPAKLLKERGFFGAIAGFLEGGWEGMIAGWHGYTSHGAHGVA
                     VAADLKSTQEAINKITKNLNSLSELEVKNLQRLSGAMDELHNEILELDEKVDDLRADT
                     ISSQIELAVLLSNEGIINSEDEHLLALERKLKKMLGPSAVEIGNGCFETKHKCNQTCL
                     DRIAAGTFDAGEFSLPTFDSLNITAASLNDDGLDNHTILLYYSTAASSLAVTLMIAIF
                     VVYMVSRDNVSCSICL"
ORIGIN      
        1 atgaaggcaa taattgtact actcatggta gtaacatcca atgcagatcg aatctgcact
       61 gggataacat cgtcaaactc accacatgtc gtcaaaactg ctactcaagg ggaggtcaat
      121 gtgaccggtg taataccact gacaacaaca cccaccaaat ctcattttgc aaatctcaaa
      181 ggaacagaaa ccagggggaa actatgccca aaatgcctaa actgcacaga tctggatgta
      241 gccttgggca gaccaaaatg cacagggaaa ataccctctg caagggtttc aatactccat
      301 gaagtcagac ctgttacatc tgggtgcttt cctataatgc atgatagaac aaaaattaga
      361 cagctgccta accttctccg aggatacgaa catgtcaggt tatcaactca aaacgttatc
      421 aatacagaag atgcaccagg aggaccctac gaaattggaa cctcagggtc ttgcctcaac
      481 attaccaatg gaaaaggatt cttcgcaaca atggcttggg ccgtcccaaa aaacaaaaca
      541 gcaacaaatc cattaacaat agaagtacca tacatttgta cagaagaaga agaccaaatt
      601 accgtttggg ggttccactc tgacgacgag acccaaatgg caaggctcta tggggattca
      661 aagccccaga agttcacctc atctgccaac ggagtgacca cacattacgt ctcacagatt
      721 ggtggcttcc caaatcaaac agaagacgga ggactaccac aaagtggcag aattgttgtt
      781 gattacatgg tgcaaaaatc tggaaaaaca ggaacaatta cctatcaaag aggtatttta
      841 ttgcctcaaa aggtgtggtg cgcaagtggc aagagcaagg taataaaagg atccttgccc
      901 ttaattggag aagcagattg ccttcatgaa aaatacggtg gattaaacaa aagcaagcct
      961 tactacacag gggaacatgc aaaggccata ggaaattgcc caatatgggt gaaaacaccc
     1021 ttgaagctgg ccaatggaac caaatataga cctcctgcaa aactattaaa ggaaagaggt
     1081 ttcttcggag ccattgctgg tttcttagaa ggaggatggg aaggaatgat tgcaggttgg
     1141 cacggataca catcccatgg ggcacatgga gtagcagtgg cagctgacct taagagcact
     1201 caagaggcca taaacaagat aacaaaaaat ctcaactctt tgagtgagct ggaagtaaag
     1261 aatcttcaaa gactaagcgg tgccatggat gaactccaca acgaaatact agaactagat
     1321 gagaaagtgg atgatctcag ggctgataca ataagctcac aaatagaact cgcagtcctg
     1381 ctttccaatg aaggaataat aaacagtgaa gatgaacatc tcttggcgct tgaaagaaag
     1441 ctgaagaaaa tgctgggccc ctctgctgta gagataggga atggatgctt tgaaaccaaa
     1501 cacaagtgca accagacctg tctcgacaga atagctgctg gtacctttga tgcaggagaa
     1561 ttttctctcc ccacctttga ttcactgaat attactgctg catctttaaa tgacgatgga
     1621 ttggacaatc atactatact gctttactac tcaactgctg cctccagttt ggctgtaaca
     1681 ctgatgatag ctatctttgt tgtttatatg gtctccagag acaatgtttc ttgctccatt
     1741 tgtctataa
//
LOCUS       OR145865                1749 bp    cRNA    linear   VRL 20-JUN-2023
DEFINITION  Influenza B virus (B/Beijing/2304/2022) segment 4 hemagglutinin
            (HA) gene, complete cds.
ACCESSION   OR145865
VERSION     OR145865
KEYWORDS    .
SOURCE      Influenza B virus
  ORGANISM  Influenza B virus
            Viruses; Riboviria; Orthornavirae; Negarnaviricota;
            Polyploviricotina; Insthoviricetes; Articulavirales;
            Orthomyxoviridae; Betainfluenzavirus; Betainfluenzavirus
            influenzae.
REFERENCE   1  (bases 1 to 1749)
  AUTHORS   Wang,Y.
  TITLE     Direct Submission
  JOURNAL   Submitted (20-JUN-2023) Department of Infectious Diseases, Peking
            University People's Hospital, Xizhimen South Street, Beijing
            100044, China
COMMENT     ##Assembly-Data-START##
            Sequencing Technology :: Sanger dideoxy sequencing
            ##Assembly-Data-END##
FEATURES             Location/Qualifiers
     source          1..1749
                     /organism="Influenza B virus"
                     /mol_type="viral cRNA"
                     /strain="B/Beijing/2304/2022"
                     /isolate="2304"
                     /isolation_source="nasal swab"
                     /host="Homo sapiens"
                     /db_xref="taxon:11520"
                     /segment="4"
                     /country="China: Beijing"
                     /collection_date="30-Aug-2022"
     gene            1..1749
                     /gene="HA"
     CDS             1..1749
                     /gene="HA"
                     /function="receptor binding and fusion protein"
                     /codon_start=1
                     /product="hemagglutinin"
                     /protein_id="WJE87836"
                     /translation="MKAIIVLLMVVTSNADRICTGITSSNSPHVVKTATQGEVNVTGV
                     IPLTTTPTKSHFANLKGTETRGKLCPKCLNCTDLDVALGRPKCTGKIPSARVSILHEV
                     RPVTSGCFPIMHDRTKIRQLPNLLRGYEHVRLSTQNVINTEDAPGGPYEIGTSGSCLN
                     ITNGKGFFATMAWAVPKNKTATNPLTIEVPYICTEEEDQITVWGFHSDDETQMARLYG
                     DSKPQKFTSSANGVTTHYVSQIGGFPNQTEDGGLPQSGRIVVDYMVQKSGKTGTITYQ
                     RGILLPQKVWCASGKSKVIKGSLPLIGEADCLHEKYGGLNKSKPYYTGEHAKAIGNCP
                     IWVKTPLKLANGTKYRPPAKLLKERGFFGAIAGFLEGGWEGMIAGWHGYTSHGAHGVA
                     VAADLKSTQEAINKITKNLNSLSELEVKNLQRLSSAMDELHNEILELDEKVDDLRADT
                     ISSQIELAVLLSNEGIINSEDEHLLALERKLKKMLGPSAVEIGNGCFETKHKCNQTCL
                     DRIAAGTFDAGEFSLPTFDSLNITAASLNDDGLDNHTILLYYSTAASSLAVTLMIAIF
                     VVYMVSRDNVSCSICL"
ORIGIN      
        1 atgaaggcaa taattgtact actcatggta gtaacatcca atgcagatcg aatctgcact
       61 gggataacat cgtcaaactc accacatgtc gtcaaaactg ctactcaagg ggaggtcaat
      121 gtgaccggtg taataccact gacaacaaca cccaccaaat ctcattttgc aaatctcaaa
      181 ggaacagaaa ccagggggaa actatgccca aaatgcctaa actgcacaga tctggatgta
      241 gccttgggca gaccaaaatg cacagggaaa ataccctctg caagggtttc aatactccat
      301 gaagtcagac ctgttacatc tgggtgcttt cctataatgc atgatagaac aaaaattaga
      361 cagctgccta accttctccg aggatacgaa catgtcaggt tatcaactca aaacgttatc
      421 aatacagaag atgcaccagg aggaccctac gaaattggaa cctcagggtc ttgcctcaac
      481 attaccaatg gaaaaggatt cttcgcaaca atggcttggg ccgtcccaaa aaacaaaaca
      541 gcaacaaatc cattaacaat agaagtacca tacatttgta cagaagaaga agaccaaatt
      601 accgtttggg ggttccactc tgatgacgag acccaaatgg caaggctcta tggggattca
      661 aagccccaga aattcacctc atctgccaac ggagtgacca cacattacgt ctcacagatt
      721 ggtggcttcc caaatcaaac agaagacgga ggactaccac aaagtggcag aattgttgtt
      781 gattacatgg tgcaaaaatc tggaaaaaca ggaacaatta cctatcaaag aggtatttta
      841 ttgcctcaaa aggtgtggtg cgcaagtggc aagagcaagg taataaaagg atccttgccc
      901 ttaattggag aagcagattg cctccatgaa aaatacggtg gattaaacaa aagcaagcct
      961 tactacacag gggaacatgc aaaggccata gggaattgcc caatatgggt gaaaacaccc
     1021 ttgaagctgg ccaatggaac caaatataga cctcctgcaa aactattaaa ggaaagaggt
     1081 ttcttcggag ccattgctgg tttcttagag ggaggatggg aaggaatgat tgcaggttgg
     1141 cacggataca catcccatgg ggcacatgga gtagcagtgg cagctgacct taagagcact
     1201 caagaggcca taaacaagat aacaaaaaat ctcaactctt tgagtgagct ggaagtaaag
     1261 aatcttcaaa gactaagcag tgccatggat gaactccaca acgaaatact agaactagat
     1321 gagaaagtgg atgatctcag agctgataca ataagctcac aaatagaact cgcagtcctg
     1381 ctttccaatg aaggaataat aaacagtgaa gatgaacatc tattggcgct tgaaagaaag
     1441 ctgaagaaaa tgctgggccc ctctgctgta gagataggga atggatgctt tgaaaccaaa
     1501 cacaagtgca accagacctg tctcgacaga atagctgctg gtacctttga tgcaggagaa
     1561 ttttctctcc ccacctttga ttcactgaat attactgctg catctttaaa tgacgatgga
     1621 ttggacaatc atactatact gctttactac tcaactgctg cctccagttt ggctgtaaca
     1681 ctgatgatag ctatctttgt tgtttatatg gtctccagag acaatgtttc ttgctccatt
     1741 tgtctataa
//
LOCUS       OR145866                1749 bp    cRNA    linear   VRL 20-JUN-2023
DEFINITION  Influenza B virus (B/Beijing/2305/2022) segment 4 hemagglutinin
            (HA) gene, complete cds.
ACCESSION   OR145866
VERSION     OR145866
KEYWORDS    .
SOURCE      Influenza B virus
  ORGANISM  Influenza B virus
            Viruses; Riboviria; Orthornavirae; Negarnaviricota;
            Polyploviricotina; Insthoviricetes; Articulavirales;
            Orthomyxoviridae; Betainfluenzavirus; Betainfluenzavirus
            influenzae.
REFERENCE   1  (bases 1 to 1749)
  AUTHORS   Wang,Y.
  TITLE     Direct Submission
  JOURNAL   Submitted (20-JUN-2023) Department of Infectious Diseases, Peking
            University People's Hospital, Xizhimen South Street, Beijing
            100044, China
COMMENT     ##Assembly-Data-START##
            Sequencing Technology :: Sanger dideoxy sequencing
            ##Assembly-Data-END##
FEATURES             Location/Qualifiers
     source          1..1749
                     /organism="Influenza B virus"
                     /mol_type="viral cRNA"
                     /strain="B/Beijing/2305/2022"
                     /isolate="2305"
                     /isolation_source="nasal swab"
                     /host="Homo sapiens"
                     /db_xref="taxon:11520"
                     /segment="4"
                     /country="China: Beijing"
                     /collection_date="30-Aug-2022"
     gene            1..1749
                     /gene="HA"
     CDS             1..1749
                     /gene="HA"
                     /function="receptor binding and fusion protein"
                     /codon_start=1
                     /product="hemagglutinin"
                     /protein_id="WJE87837"
                     /translation="MKAIIVLLMVVTSNADRICTGITSSNSPHVVKTATQGEVNVTGV
                     IPLTTTPTKSHFANLKGTETRGKLCPKCLNCTDLDVALGRPKCTGKIPSARVSILHEV
                     RPVTSGCFPIMHDRTKIRQLPNLLRGYEHVRLSTQNVINTEDAPGGPYEIGTSGSCLN
                     ITNGKGFFATMAWAVPKNKTATNPLTIEVPYICTEEEDQITVWGFHSDDETQMARLYG
                     DSKPQKFTSSANGVTTHYVSQIGGFPNQTEDGGLPQSGRIVVDYMVQKSGKTGTITYQ
                     RGILLPQKVWCASGKSKVIKGSLPLIGEADCLHEKYGGLNKSKPYYTGEHAKAIGNCP
                     IWVKTPLKLANGTKYRPPAKLLKERGFFGAIAGFLEGGWEGMIAGWHGYTSHGAHGVA
                     VAADLKSTQEAINKITKNLNSLSELEVKNLQRLSGAMDELHNEILELDEKVDDLRADT
                     ISSQIELAVLLSNEGIINSEDEHLLALERKLKKMLGPSAVEIGNGCFETKHKCNQTCL
                     DRIAAGTFDAGEFSLPTFDSLNITAASLNDDGLDNHTILLYYSTAASSLAVTLMIAIF
                     VVYMVSRDNVSCSICL"
ORIGIN      
        1 atgaaggcaa taattgtact actcatggta gtaacatcca atgcagatcg aatctgcact
       61 gggataacat cgtcaaactc accacatgtc gtcaaaactg ctactcaagg ggaggtcaat
      121 gtgaccggtg taataccact gacaacaaca cccaccaaat ctcattttgc aaatctcaaa
      181 ggaacagaaa ccagggggaa actatgccca aaatgcctaa actgcacaga tctggatgta
      241 gccttgggca gaccaaaatg cacagggaaa ataccctctg caagggtttc aatactccat
      301 gaagtcagac ctgttacatc tgggtgcttt cctataatgc atgatagaac aaaaattaga
      361 cagctgccta accttctccg aggatacgaa catgtcaggt tatcaactca aaacgttatc
      421 aatacagaag atgcaccagg aggaccctac gaaattggaa cctcagggtc ttgcctcaac
      481 attaccaatg gaaaaggatt cttcgcaaca atggcttggg ccgtcccaaa aaacaaaaca
      541 gcaacaaatc cattaacaat agaagtacca tacatttgta cagaagaaga agaccaaatt
      601 accgtttggg ggttccactc tgacgacgag acccaaatgg caaggctcta tggggattca
      661 aagccccaga agttcacctc atctgccaac ggagtgacca cacattacgt ctcacagatt
      721 ggtggcttcc caaatcaaac agaagacgga ggactaccac aaagtggcag aattgttgtt
      781 gattacatgg tgcaaaaatc tggaaaaaca ggaacaatta cctatcaaag aggtatttta
      841 ttgcctcaaa aggtgtggtg cgcaagtggc aagagcaagg taataaaagg atccttgccc
      901 ttaattggag aagcagattg cctccatgaa aaatacggtg gattaaacaa aagcaagcct
      961 tactacacag gggaacatgc aaaggccata ggaaattgcc caatatgggt gaaaacaccc
     1021 ttgaagctgg ccaatggaac caaatataga cctcctgcaa aactattaaa ggaaagaggt
     1081 ttcttcggag ccattgctgg tttcttagag ggaggatggg aaggaatgat tgcaggttgg
     1141 cacggataca catcccatgg ggcacatgga gtagcagtgg cagctgacct taagagcact
     1201 caagaggcca taaacaagat aacaaaaaat ctcaactctt tgagtgagct ggaagtaaag
     1261 aatcttcaaa gactaagcgg tgccatggat gaactccaca acgaaatact agaactagat
     1321 gagaaagtgg atgatctcag agctgataca ataagctcac aaatagaact cgcagtcctg
     1381 ctttccaatg aaggaataat aaacagtgaa gatgaacatc tcttggcgct tgaaagaaag
     1441 ctgaagaaaa tgctgggccc ctctgctgta gagataggga atggatgctt tgaaaccaaa
     1501 cacaagtgca accagacctg tctcgacaga atagctgctg gtacctttga tgcaggagaa
     1561 ttttctctcc ccacctttga ttcactgaat attactgctg catctttaaa tgacgatgga
     1621 ttggacaatc atactatact gctttactac tcaactgctg cctccagttt ggctgtaaca
     1681 ctgatgatag ctatctttgt tgtttatatg gtctccagag acaatgtttc ttgctccatt
     1741 tgtctataa
//
LOCUS       OR145867                1749 bp    cRNA    linear   VRL 20-JUN-2023
DEFINITION  Influenza B virus (B/Beijing/2306/2022) segment 4 hemagglutinin
            (HA) gene, complete cds.
ACCESSION   OR145867
VERSION     OR145867
KEYWORDS    .
SOURCE      Influenza B virus
  ORGANISM  Influenza B virus
            Viruses; Riboviria; Orthornavirae; Negarnaviricota;
            Polyploviricotina; Insthoviricetes; Articulavirales;
            Orthomyxoviridae; Betainfluenzavirus; Betainfluenzavirus
            influenzae.
REFERENCE   1  (bases 1 to 1749)
  AUTHORS   Wang,Y.
  TITLE     Direct Submission
  JOURNAL   Submitted (20-JUN-2023) Department of Infectious Diseases, Peking
            University People's Hospital, Xizhimen South Street, Beijing
            100044, China
COMMENT     ##Assembly-Data-START##
            Sequencing Technology :: Sanger dideoxy sequencing
            ##Assembly-Data-END##
FEATURES             Location/Qualifiers
     source          1..1749
                     /organism="Influenza B virus"
                     /mol_type="viral cRNA"
                     /strain="B/Beijing/2306/2022"
                     /isolate="2306"
                     /isolation_source="nasal swab"
                     /host="Homo sapiens"
                     /db_xref="taxon:11520"
                     /segment="4"
                     /country="China: Beijing"
                     /collection_date="30-Aug-2022"
     gene            1..1749
                     /gene="HA"
     CDS             1..1749
                     /gene="HA"
                     /function="receptor binding and fusion protein"
                     /codon_start=1
                     /product="hemagglutinin"
                     /protein_id="WJE87838"
                     /translation="MKAIIVLLMVVTSNADRICTGITSSNSPHVVKTATQGEVNVTGV
                     IPLTTTPTKSHFANLKGTETRGKLCPKCLNCTDLDVALGRPKCTGKIPSARVSILHEV
                     RPVTSGCFPIMHDRTKIRQLPNLLRGYEHVRLSTQNVINTEDAPGGPYEIGTSGSCLN
                     ITNGKGFFATMAWAVPKNKTTTNPLTIEVPYICTEEEDQITVWGFHSDDETQMARLYG
                     DSKPQKFTSSANGVTTHYVSQIGGFPNQTEDGGLPQSGRIVVDYMVQKSGKTGTITYQ
                     RGILLPQKVWCASGKSKVIKGSLPLIGEADCLHEKYGGLNKSKPYYTGEHAKAIGNCP
                     IWVKTPLKLANGTKYRPPAKLLKERGFFGAIAGFLEGGWEGMIAGWHGYTSHGAHGVA
                     VAADLKSTQEAINKITKNLNSLSELEVKNLQRLASAMDELHNEILELDEKVDDLRADT
                     ISSQIELAVLLSNEGIINSEDEHLLALERKLKKMLGPSAVEIGNGCFETKHKCNQTCL
                     DRIAAGTFDAGEFSLPTFDSLNITAASLNDDGLDNHTILLYYSTAASSLAVTLMIAIF
                     VVYMVSRDNVSCSICL"
ORIGIN      
        1 atgaaggcaa taattgtact actcatggta gtaacatcca atgcagatcg aatctgcact
       61 gggataacat cgtcaaactc accacatgtc gtcaaaactg ctactcaagg ggaggtcaat
      121 gtgaccggtg taataccact gacaacaaca cccaccaaat ctcattttgc aaatctcaaa
      181 ggaacagaaa ccagggggaa actatgccca aaatgcctaa actgcacaga tctggatgta
      241 gccttgggca gaccaaaatg cacagggaaa ataccctctg caagggtttc aatactccat
      301 gaagtcagac ctgttacatc tgggtgcttt cctataatgc atgatagaac aaaaattaga
      361 cagctgccta accttctccg aggatacgaa catgtcaggt tatcaactca aaacgttatc
      421 aatacagaag atgcaccagg aggaccctac gaaattggaa cctcagggtc ttgcctcaac
      481 attaccaatg gaaaaggatt cttcgcaaca atggcttggg ccgtcccaaa aaacaaaaca
      541 acaacaaatc cattaacaat agaagtacca tacatttgta cagaagaaga agaccaaatt
      601 accgtttggg ggttccactc tgacgacgag acccaaatgg caaggctcta tggagattca
      661 aagccccaga agttcacctc atctgccaac ggagtgacca cacattacgt ctcacagatt
      721 ggtggcttcc caaatcaaac agaagacgga ggactaccac aaagtggcag aattgttgtt
      781 gattacatgg tgcaaaaatc tggaaaaaca ggaacaatta cctatcaaag aggtatttta
      841 ttgcctcaaa aggtgtggtg cgcaagtggc aagagcaagg taataaaagg atccttgccc
      901 ttaattggag aagcagattg ccttcatgaa aaatacggtg gattaaacaa aagcaagcct
      961 tactacacag gggaacatgc aaaggccata ggaaattgcc caatatgggt gaaaacaccc
     1021 ttgaagctgg ccaatggaac caaatataga cctcctgcaa aactattaaa ggaaagaggt
     1081 ttcttcggag ccattgctgg tttcttagag ggaggatggg aaggaatgat tgcaggttgg
     1141 cacggataca catcccatgg ggcacatgga gtagcagtgg cagctgacct taagagcact
     1201 caagaggcca taaacaagat aacaaaaaat ctcaactctt tgagtgagct ggaagtaaag
     1261 aatcttcaaa gactggccag tgccatggat gaactccaca acgaaatact agaactagat
     1321 gagaaagtgg atgatctcag agctgataca ataagctcac aaatagaact cgcagtcctg
     1381 ctttccaatg aaggaataat aaacagtgaa gatgaacatc tcttggcgct tgaaagaaag
     1441 ctgaagaaaa tgctgggccc ctctgctgta gagataggga atggatgctt tgaaaccaaa
     1501 cacaagtgca accagacctg tctcgacaga atagctgctg gtacctttga tgcaggagaa
     1561 ttttctctcc ccacctttga ttcactgaat attactgctg catctttaaa tgacgatgga
     1621 ttggacaatc atactatact gctttactac tcaactgctg cctccagttt ggctgtaaca
     1681 ctgatgatag ctatctttgt tgtttatatg gtctccagag acaatgtttc ttgctccatt
     1741 tgtctataa
//
LOCUS       OR145868                1749 bp    cRNA    linear   VRL 20-JUN-2023
DEFINITION  Influenza B virus (B/Beijing/2307/2022) segment 4 hemagglutinin
            (HA) gene, complete cds.
ACCESSION   OR145868
VERSION     OR145868
KEYWORDS    .
SOURCE      Influenza B virus
  ORGANISM  Influenza B virus
            Viruses; Riboviria; Orthornavirae; Negarnaviricota;
            Polyploviricotina; Insthoviricetes; Articulavirales;
            Orthomyxoviridae; Betainfluenzavirus; Betainfluenzavirus
            influenzae.
REFERENCE   1  (bases 1 to 1749)
  AUTHORS   Wang,Y.
  TITLE     Direct Submission
  JOURNAL   Submitted (20-JUN-2023) Department of Infectious Diseases, Peking
            University People's Hospital, Xizhimen South Street, Beijing
            100044, China
COMMENT     ##Assembly-Data-START##
            Sequencing Technology :: Sanger dideoxy sequencing
            ##Assembly-Data-END##
FEATURES             Location/Qualifiers
     source          1..1749
                     /organism="Influenza B virus"
                     /mol_type="viral cRNA"
                     /strain="B/Beijing/2307/2022"
                     /isolate="2307"
                     /isolation_source="nasal swab"
                     /host="Homo sapiens"
                     /db_xref="taxon:11520"
                     /segment="4"
                     /country="China: Beijing"
                     /collection_date="30-Aug-2022"
     gene            1..1749
                     /gene="HA"
     CDS             1..1749
                     /gene="HA"
                     /function="receptor binding and fusion protein"
                     /codon_start=1
                     /product="hemagglutinin"
                     /protein_id="WJE87839"
                     /translation="MKAIIVLLMVVTSNADRICTGITSSNSPHVVKTATQGEVNVTGV
                     IPLTITPTKSHFANLKGTETRGKLCPKCLNCTDLDVALGRPKCTGKIPSARVSILHEV
                     RPVTSGCFPIMHDRTKIRQLPNLLRGYEHVRLSTQNVINTEDTPGGPYEIGTSGSCLN
                     ITNGKGFFATMAWAVPKNKTATNPLTIEVPYICTEEEDQITVWGFHSDDETQMARLYG
                     DSKPQKFTSSANGVTTHYVSQIGGFPNQTEDGGLPQSGRIVVDYMVQKSGKTGTITYQ
                     RGILLPQKVWCASGKSKVIKGSLPLIGEADCLHEKYGGLNKSKPYYTGEHAKAIGNCP
                     IWVKTPLKLANGTKYRPPAKLLKERGFFGAIAGFLEGGWEGMIAGWHGYTSHGAHGVA
                     VAADLKSTQEAINKITKNLNSLSELEVKNLQRLHGAMDELHNEILELDEKVDDLRADT
                     ISSQIELAVLLSNEGIINSEDEHLLALERKLKKMLGPSAVEIGNGCFETKHKCNQTCL
                     DRIAAGTFDAGEFSLPTFDSLNITAASLNDDGLDNHTILLYYSTAASSLAVTLMIAIF
                     VVYMVSRDNVSCSICL"
ORIGIN      
        1 atgaaggcaa taattgtact actcatggta gtaacatcca atgcagatcg aatctgcact
       61 gggataacat cgtcaaactc accacatgtc gtcaaaactg ctactcaagg ggaggtcaat
      121 gtgaccggtg taataccact gacaataaca cccaccaaat ctcattttgc aaatctcaaa
      181 ggaacagaaa ccagggggaa actatgccca aaatgcctaa actgcacaga tctggatgta
      241 gccttgggca gaccaaaatg cacagggaaa ataccctctg caagggtttc aatactccat
      301 gaagtcagac ctgttacatc tgggtgcttt cctataatgc atgatagaac aaaaattaga
      361 cagctgccta accttctccg aggatacgaa catgtcaggt tatcaactca aaacgttatc
      421 aatacagaag atacaccagg aggaccctac gaaattggaa cctcagggtc ttgcctcaac
      481 attaccaatg gaaaaggatt cttcgcaaca atggcttggg ccgtcccaaa aaacaaaaca
      541 gcaacaaatc cattaacaat agaagtacca tacatttgta cagaagaaga agaccaaatt
      601 accgtttggg ggttccactc tgacgacgag acccaaatgg caaggctcta tggggattca
      661 aagccccaga agttcacctc atctgccaac ggagtgacca cacattacgt ctcacagatt
      721 ggtggcttcc caaatcaaac agaagacgga ggactaccac aaagtggcag aattgttgtt
      781 gattacatgg tgcaaaaatc tggaaaaaca ggaacaatta cctatcaaag aggtatttta
      841 ttgcctcaaa aggtgtggtg cgcaagtggc aagagcaagg taataaaagg atccttgccc
      901 ttaattggag aagcagattg cctccatgaa aaatacggtg gattaaacaa aagcaagcct
      961 tactacacag gggaacatgc aaaggccata ggaaattgcc caatatgggt gaaaacaccc
     1021 ttgaagctgg ccaatggaac caaatataga cctcctgcaa aactattaaa ggaaagaggt
     1081 ttcttcggag ccattgctgg tttcttagag ggaggatggg aaggaatgat tgcaggttgg
     1141 cacggataca catcccatgg ggcacatgga gtagcagtgg cagctgacct taagagcact
     1201 caagaggcca taaacaagat aacaaaaaat ctcaactctt tgagtgagct ggaagtaaag
     1261 aatcttcaaa gactacacgg tgccatggat gaactccaca acgaaatact agaactagat
     1321 gagaaagtgg atgatctcag agctgataca ataagctcac aaatagaact cgcagtcctg
     1381 ctttccaatg aaggaataat aaacagtgaa gatgaacatc tcttggcgct tgaaagaaag
     1441 ctgaagaaaa tgctgggccc ctctgctgta gagataggga atggatgctt tgaaaccaaa
     1501 cacaagtgca accagacctg tctcgacaga atagctgctg gtacctttga tgcaggagaa
     1561 ttttctctcc ccacctttga ttcactgaat attactgctg catctttaaa tgacgatgga
     1621 ttggacaatc atactatact gctttactac tcaactgctg cctccagttt ggctgtaaca
     1681 ctgatgatag ctatctttgt tgtttatatg gtctccagag acaatgtttc ttgctccatt
     1741 tgtctataa
//
LOCUS       OR145869                1749 bp    cRNA    linear   VRL 20-JUN-2023
DEFINITION  Influenza B virus (B/Beijing/2308/2022) segment 4 hemagglutinin
            (HA) gene, complete cds.
ACCESSION   OR145869
VERSION     OR145869
KEYWORDS    .
SOURCE      Influenza B virus
  ORGANISM  Influenza B virus
            Viruses; Riboviria; Orthornavirae; Negarnaviricota;
            Polyploviricotina; Insthoviricetes; Articulavirales;
            Orthomyxoviridae; Betainfluenzavirus; Betainfluenzavirus
            influenzae.
REFERENCE   1  (bases 1 to 1749)
  AUTHORS   Wang,Y.
  TITLE     Direct Submission
  JOURNAL   Submitted (20-JUN-2023) Department of Infectious Diseases, Peking
            University People's Hospital, Xizhimen South Street, Beijing
            100044, China
COMMENT     ##Assembly-Data-START##
            Sequencing Technology :: Sanger dideoxy sequencing
            ##Assembly-Data-END##
FEATURES             Location/Qualifiers
     source          1..1749
                     /organism="Influenza B virus"
                     /mol_type="viral cRNA"
                     /strain="B/Beijing/2308/2022"
                     /isolate="2308"
                     /isolation_source="nasal swab"
                     /host="Homo sapiens"
                     /db_xref="taxon:11520"
                     /segment="4"
                     /country="China: Beijing"
                     /collection_date="30-Aug-2022"
     gene            1..1749
                     /gene="HA"
     CDS             1..1749
                     /gene="HA"
                     /function="receptor binding and fusion protein"
                     /codon_start=1
                     /product="hemagglutinin"
                     /protein_id="WJE87840"
                     /translation="MKAIIVLLMVVTSNADRICTGITSSNSPHVVKTATQGEVNVTGV
                     IPLTTTPTKSHFANLKGTETRGKLCPKCLNCTDLDVALGRPKCTGKIPSARVSILHEV
                     RPVTSGCFPIMHDRTKIRQLPNLLRGYEHVRLSTQNVINTEDAPGGPYEIGTSGSCLN
                     ITNGKGFFATMAWAVPKNKTATNPLTIEVPYICTEEEDQITVWGFHSDDETQMARLYG
                     DSKPQKFTSSANGVTTHYVSQIGGFPNQTEDGGLPQSGRIVVDYMVQKSGKTGTITYQ
                     RGILLPQKVWCASGKSKVIKGSLPLIGEADCLHEKYGGLNKSKPYYTGEHAKAIGNCP
                     IWVKTPLKLANGTKYRPPAKLLKERGFFGAIAGFLEGGWEGMIAGWHGYTSHGAHGVA
                     VAADLKSTQEAINKITKNLNSLSELEVKNLQRLSGAMDELHNEILELDEKVDDLRADT
                     ISSQIELAVLLSNEGIINSEDEHLLALERKLKKMLGPSAVEIGNGCFETKHKCNQTCL
                     DRIAAGTFDAGEFSLPTFDSLNITAASLNDDGLDNHTILLYYSTAASSLAVTLMIAIF
                     VVYMVSRDNVSCSICL"
ORIGIN      
        1 atgaaggcaa taattgtact actcatggta gtaacatcca atgcagatcg aatctgcact
       61 gggataacat cgtcaaactc accacatgtc gtcaaaactg ctactcaagg ggaggtcaat
      121 gtgaccggtg taataccact gacaacaaca cccaccaaat ctcattttgc aaatctcaaa
      181 ggaacagaaa ccagggggaa actatgccca aaatgcctaa actgcacaga tctggatgta
      241 gccttgggca gaccaaaatg cacagggaaa ataccctctg caagggtttc aatactccat
      301 gaagtcagac ctgttacatc tgggtgcttt cctataatgc atgatagaac aaaaattaga
      361 cagctgccta accttctccg aggatacgaa catgtcaggt tatcaactca aaacgttatc
      421 aatacagaag atgcaccagg aggaccctac gaaattggaa cctcagggtc ttgcctcaac
      481 attaccaatg gaaaaggatt cttcgcaaca atggcttggg ccgtcccaaa aaacaaaaca
      541 gcaacaaatc cattaacaat agaagtacca tacatttgta cagaagaaga agaccaaatt
      601 accgtttggg ggttccactc tgacgacgag acccaaatgg caagactcta tggggattca
      661 aagccccaga agttcacctc atctgccaac ggagtgacca cacattacgt ctcacagatt
      721 ggtggcttcc caaatcaaac agaagacgga ggactaccac aaagtggcag aattgttgtt
      781 gattacatgg tgcaaaaatc tggaaaaaca ggaacaatta cctatcaaag aggtatttta
      841 ttgcctcaaa aggtgtggtg cgcaagtggc aagagcaagg taataaaagg atccttgccc
      901 ttaattggag aagcagattg cctccatgaa aaatacggtg gattaaacaa aagcaagcct
      961 tactacacag gggaacatgc aaaggccata ggaaattgcc caatatgggt gaaaacaccc
     1021 ttgaagctgg ccaatggaac caaatataga cctcctgcaa aactattaaa ggaaagaggt
     1081 ttcttcggag ccattgctgg tttcttagag ggaggatggg aaggaatgat tgcaggttgg
     1141 cacggataca catcccatgg ggcacatgga gtagcagtgg cagctgacct taagagcact
     1201 caagaggcca taaacaagat aacaaaaaat ctcaactctt tgagtgagct ggaagtaaag
     1261 aatcttcaaa gactaagcgg tgccatggat gaactccaca acgaaatact agaactagat
     1321 gagaaagtgg atgatctcag agctgataca ataagctcac aaatagaact cgcagtcctg
     1381 ctttccaatg aaggaataat aaacagtgaa gatgaacatc tcttggcgct tgaaagaaag
     1441 ctgaagaaaa tgctgggccc ctctgctgta gagataggga atggatgctt tgaaaccaaa
     1501 cacaagtgca accagacctg tctcgacaga atagctgctg gtacctttga tgcaggagaa
     1561 ttttctctcc ccacctttga ttcactgaat attactgctg catctttaaa tgacgatgga
     1621 ttggacaatc atactatact gctttactac tcaactgctg cctccagttt ggctgtaaca
     1681 ctgatgatag ctatctttgt tgtttatatg gtctccagag acaatgtttc ttgctccatt
     1741 tgtctataa
//
LOCUS       OR145870                1749 bp    cRNA    linear   VRL 20-JUN-2023
DEFINITION  Influenza B virus (B/Beijing/2309/2022) segment 4 hemagglutinin
            (HA) gene, complete cds.
ACCESSION   OR145870
VERSION     OR145870
KEYWORDS    .
SOURCE      Influenza B virus
  ORGANISM  Influenza B virus
            Viruses; Riboviria; Orthornavirae; Negarnaviricota;
            Polyploviricotina; Insthoviricetes; Articulavirales;
            Orthomyxoviridae; Betainfluenzavirus; Betainfluenzavirus
            influenzae.
REFERENCE   1  (bases 1 to 1749)
  AUTHORS   Wang,Y.
  TITLE     Direct Submission
  JOURNAL   Submitted (20-JUN-2023) Department of Infectious Diseases, Peking
            University People's Hospital, Xizhimen South Street, Beijing
            100044, China
COMMENT     ##Assembly-Data-START##
            Sequencing Technology :: Sanger dideoxy sequencing
            ##Assembly-Data-END##
FEATURES             Location/Qualifiers
     source          1..1749
                     /organism="Influenza B virus"
                     /mol_type="viral cRNA"
                     /strain="B/Beijing/2309/2022"
                     /isolate="2309"
                     /isolation_source="nasal swab"
                     /host="Homo sapiens"
                     /db_xref="taxon:11520"
                     /segment="4"
                     /country="China: Beijing"
                     /collection_date="30-Aug-2022"
     gene            1..1749
                     /gene="HA"
     CDS             1..1749
                     /gene="HA"
                     /function="receptor binding and fusion protein"
                     /codon_start=1
                     /product="hemagglutinin"
                     /protein_id="WJE87841"
                     /translation="MKAIIVLLMVVTSNADRICTGITSSNSPHVVKTATQGEVNVTGV
                     IPLTTTPTKSHFANLKGTETRGKLCPKCLNCTDLDVALGRPKCTGKIPSARVSILHEV
                     RPVTSGCFPIMHDRTKIRQLPNLLRGYEHVRLSTQNVINTEDAPGGPYEIGTSGSCLN
                     ITNGKGFFVTMAWAVPKNKTATNPLTIEVPYICTEEEDQITVWGFHSDDETQMARLYG
                     DSKPQKFTSSANGVTTHYVSQIGGFPNQTEDGGLPQSGRIVVDYMVQKSGKTGTITYQ
                     RGILLPQKVWCASGKSKVIKGSLPLIGEADCLHEKYGGLNKSKPYYTGEHAKAIGNCP
                     IWVKTPLKLANGTKYRPPAKLLKERGFFGAIAGFLEGGWEGMIAGWHGYTSHGAHGVA
                     VAADLKSTQEAINKITKNLNSLSELEVKNLQRLSGAMDELHNEILELDEKVDDLRADT
                     ISSQIELAVLLSNEGIINSEDEHLLALERKLKKMLGPSAVEIGNGCFETKHKCNQTCL
                     DRIAAGTFDAGEFSLPTFDSLNITAASLNDDGLDNHTILLYYSTAASSLAVTLMIAIF
                     VVYMVSRDNVSCSICL"
ORIGIN      
        1 atgaaggcaa taattgtact actcatggta gtaacatcca atgcagatcg aatctgcact
       61 gggataacat cgtcaaactc accacatgtc gtcaaaactg ctactcaagg ggaggtcaat
      121 gtgaccggtg taataccact gacaacaaca cccaccaaat ctcattttgc aaatctcaaa
      181 ggaacagaaa ccagggggaa actatgccca aaatgcctaa actgcacaga tctggatgta
      241 gccttgggca gaccaaaatg cacagggaaa ataccctctg caagggtttc aatactccat
      301 gaagtcagac ctgttacatc tgggtgcttt cctataatgc atgatagaac aaaaattaga
      361 cagctgccta accttctccg aggatacgaa catgtcaggt tatcaactca aaacgttatc
      421 aatacagaag atgcaccagg aggaccctac gaaattggaa cctcagggtc ttgcctaaac
      481 attaccaatg gaaaaggatt cttcgtaaca atggcttggg ccgtcccaaa aaacaaaaca
      541 gcaacaaatc cattaacaat agaagtacca tacatttgta cagaagaaga agaccaaatt
      601 accgtttggg ggttccactc tgacgacgag acccaaatgg caaggctcta tggggattca
      661 aagccccaga agttcacctc atctgccaac ggagtgacca cacattacgt ctcacagatt
      721 ggtggcttcc caaatcaaac agaagacgga ggactaccac aaagtggcag aattgttgtt
      781 gattacatgg tgcaaaaatc tggaaaaaca ggaacaatta cctatcaaag aggtatttta
      841 ttgcctcaaa aggtgtggtg cgcaagtggc aagagcaagg taataaaagg atccttgccc
      901 ttaattggag aagcagattg cctccatgaa aaatacggtg gattaaacaa aagcaagcct
      961 tactacacag gggaacatgc aaaggccata ggaaattgcc caatatgggt gaaaacaccc
     1021 ttgaagctgg ccaatggaac caaatataga cctcctgcaa aattattaaa ggaaagaggt
     1081 ttcttcggag ccattgctgg tttcttagag ggaggatggg aaggaatgat tgcaggttgg
     1141 cacggataca catcccatgg ggcacatgga gtagcagtgg cagctgacct taagagcact
     1201 caagaggcta taaacaagat aacaaaaaat ctcaactctt tgagtgagct ggaagtaaag
     1261 aatcttcaaa gactaagcgg tgccatggat gaacttcaca acgaaatact agaactagat
     1321 gagaaagtgg atgatctcag agctgataca ataagctcac aaatagaact cgcagtcctg
     1381 ctttccaatg aaggaataat aaacagtgaa gatgaacatc tcttggcgct tgaaagaaag
     1441 ctgaagaaaa tgctgggccc ctctgctgta gagataggga atggatgctt tgaaaccaaa
     1501 cacaagtgca accagacctg tctcgacaga atagctgctg gtacctttga tgcaggagaa
     1561 ttttctctcc ccacctttga ttcactgaat attactgctg catctttaaa tgacgatgga
     1621 ttggacaatc atactatact gctttactac tcaactgctg cctccagttt ggctgtaaca
     1681 ctgatgatag ctatctttgt tgtttatatg gtctccagag acaatgtttc ttgctccatt
     1741 tgtctataa
//
LOCUS       OR145871                1749 bp    cRNA    linear   VRL 20-JUN-2023
DEFINITION  Influenza B virus (B/Beijing/2310/2022) segment 4 hemagglutinin
            (HA) gene, complete cds.
ACCESSION   OR145871
VERSION     OR145871
KEYWORDS    .
SOURCE      Influenza B virus
  ORGANISM  Influenza B virus
            Viruses; Riboviria; Orthornavirae; Negarnaviricota;
            Polyploviricotina; Insthoviricetes; Articulavirales;
            Orthomyxoviridae; Betainfluenzavirus; Betainfluenzavirus
            influenzae.
REFERENCE   1  (bases 1 to 1749)
  AUTHORS   Wang,Y.
  TITLE     Direct Submission
  JOURNAL   Submitted (20-JUN-2023) Department of Infectious Diseases, Peking
            University People's Hospital, Xizhimen South Street, Beijing
            100044, China
COMMENT     ##Assembly-Data-START##
            Sequencing Technology :: Sanger dideoxy sequencing
            ##Assembly-Data-END##
FEATURES             Location/Qualifiers
     source          1..1749
                     /organism="Influenza B virus"
                     /mol_type="viral cRNA"
                     /strain="B/Beijing/2310/2022"
                     /isolate="2310"
                     /isolation_source="nasal swab"
                     /host="Homo sapiens"
                     /db_xref="taxon:11520"
                     /segment="4"
                     /country="China: Beijing"
                     /collection_date="30-Aug-2022"
     gene            1..1749
                     /gene="HA"
     CDS             1..1749
                     /gene="HA"
                     /function="receptor binding and fusion protein"
                     /codon_start=1
                     /product="hemagglutinin"
                     /protein_id="WJE87842"
                     /translation="MKAIIVLLMVVTSNADRICTGITSSNSPHVVKTATQGEVNVTGV
                     IPLTTTPTKSHFANLKGTETRGKLCPKCLNCTDLDVALGRPKCTGKIPSARVSILHEV
                     RPVTSGCFPIMHDRTKIRQLPNLLRGYEHVRLSTQNVINTEDAPGGPYEIGTSGSCLN
                     ITNGKGFFVTMAWAVPKNKTATNPLTIEVPYICTEEEDQITVWGFHSDDETQMARLYG
                     DSKPQKFTSSANGVTTHYVSQIGGFPNQTEDGGLPQSGRIVVDYMVQKSGKTGTITYQ
                     RGILLPQKVWCASGKSKVIKGSLPLIGEADCLHEKYGGLNKSKPYYTGEHAKAIGNCP
                     IWVKTPLKLANGTKYRPPAKLLKERGFFGAIAGFLEGGWEGMIAGWHGYTSHGAHGVA
                     VAADLKSTQEAINKITKNLNSLSELEVKNLQRLSGAMDELHNEILELDEKVDDLRADT
                     ISSQIELAVLLSNEGIINSEDEHLLALERKLKKMLGPSAVEIGNGCFETKHKCNQTCL
                     DRIAAGTFDAGEFSLPTFDSLNITAASLNDDGLDNHTILLYYSTAASSLAVTLMIAIF
                     VVYMVSRDNVSCSICL"
ORIGIN      
        1 atgaaggcaa taattgtact actcatggta gtaacatcca atgcagatcg aatctgcact
       61 gggataacat cgtcaaactc accacatgtc gtcaaaactg ctactcaagg ggaggtcaat
      121 gtgaccggtg taataccact gacaacaaca cccaccaaat ctcattttgc aaatctcaaa
      181 ggaacagaaa ccagggggaa actatgccca aaatgcctaa actgcacaga tctggatgta
      241 gccttgggca gaccaaaatg cacagggaaa ataccctctg caagggtttc aatactccat
      301 gaagtcagac ctgttacatc tgggtgcttt cctataatgc atgatagaac aaaaattaga
      361 cagctgccta accttctccg aggatacgaa catgtcaggt tatcaactca aaacgttatc
      421 aatacagaag atgcaccagg aggaccctac gaaattggaa cctcagggtc ttgcctcaac
      481 attaccaatg gaaaaggatt cttcgtaaca atggcttggg ccgtcccaaa aaacaaaaca
      541 gcaacaaatc cattaacaat agaagtacca tacatttgta cagaagaaga agaccaaatt
      601 accgtttggg ggttccactc tgacgacgag acccaaatgg caaggctcta tggggattca
      661 aagccccaga agttcacctc atctgccaac ggagtgacca cacattacgt ctcacagatt
      721 ggtggcttcc caaatcaaac agaagacgga ggactaccac aaagtggcag aattgttgtt
      781 gattacatgg tgcaaaaatc tggaaaaaca ggaacaatta cctatcaaag aggtatttta
      841 ttgcctcaaa aggtgtggtg cgcaagtggc aagagcaagg taataaaagg atccttgccc
      901 ttaattggag aagcagattg cctccatgaa aaatacggtg gattaaacaa aagcaagcct
      961 tactacacag gggaacatgc aaaggccata ggaaattgcc caatatgggt gaaaacaccc
     1021 ttgaagctgg ccaatggaac caaatataga cctcctgcaa aattattaaa ggaaagaggt
     1081 ttcttcggag ccattgctgg tttcttagag ggaggatggg aaggaatgat tgcaggttgg
     1141 cacggataca catcccatgg ggcacatgga gtagcagtgg cagctgacct taagagcact
     1201 caagaggcta taaacaagat aacaaaaaat ctcaactctt tgagtgagct ggaagtaaag
     1261 aatcttcaaa gactaagcgg tgccatggat gaacttcaca acgaaatact agaactagat
     1321 gagaaagtgg atgatctcag agctgataca ataagctcac aaatagaact cgcagtcctg
     1381 ctttccaatg aaggaataat aaacagtgaa gatgaacatc tcttggcgct tgaaagaaag
     1441 ctgaagaaaa tgctgggccc ctctgctgta gagataggga atggatgctt tgaaaccaaa
     1501 cacaagtgca accagacctg tctcgacaga atagctgctg gtacctttga tgcaggagaa
     1561 ttttctctcc ccacctttga ttcactgaat attactgctg catctttaaa tgacgatgga
     1621 ttggacaatc atactatact gctttactac tcaactgctg cctccagttt ggctgtaaca
     1681 ctgatgatag ctatctttgt tgtttatatg gtctccagag acaatgtttc ttgctccatt
     1741 tgtctataa
//
LOCUS       OR145872                1749 bp    cRNA    linear   VRL 20-JUN-2023
DEFINITION  Influenza B virus (B/Beijing/2311/2022) segment 4 hemagglutinin
            (HA) gene, complete cds.
ACCESSION   OR145872
VERSION     OR145872
KEYWORDS    .
SOURCE      Influenza B virus
  ORGANISM  Influenza B virus
            Viruses; Riboviria; Orthornavirae; Negarnaviricota;
            Polyploviricotina; Insthoviricetes; Articulavirales;
            Orthomyxoviridae; Betainfluenzavirus; Betainfluenzavirus
            influenzae.
REFERENCE   1  (bases 1 to 1749)
  AUTHORS   Wang,Y.
  TITLE     Direct Submission
  JOURNAL   Submitted (20-JUN-2023) Department of Infectious Diseases, Peking
            University People's Hospital, Xizhimen South Street, Beijing
            100044, China
COMMENT     ##Assembly-Data-START##
            Sequencing Technology :: Sanger dideoxy sequencing
            ##Assembly-Data-END##
FEATURES             Location/Qualifiers
     source          1..1749
                     /organism="Influenza B virus"
                     /mol_type="viral cRNA"
                     /strain="B/Beijing/2311/2022"
                     /isolate="2311"
                     /isolation_source="nasal swab"
                     /host="Homo sapiens"
                     /db_xref="taxon:11520"
                     /segment="4"
                     /country="China: Beijing"
                     /collection_date="30-Aug-2022"
     gene            1..1749
                     /gene="HA"
     CDS             1..1749
                     /gene="HA"
                     /function="receptor binding and fusion protein"
                     /codon_start=1
                     /product="hemagglutinin"
                     /protein_id="WJE87843"
                     /translation="MKAIIVLLMVVTSNADRICTGITSSNSPHVVKTATQGEVNVTGV
                     ISLTTTPTKSHFANLKGTETRGKLCPKCLNCTDLDVALGRPKCTGKIPSARVSILHEV
                     RPVTSGCFPIMHDRTKIRQLPNLLRGYEHVRLSTHNVINAEDAPGGPYEIGTSGSCPN
                     ITNGKGFFATMAWAVPKNQTATNPLTIEVPYICTEEEDQITVWGFHSDDETQMAKLYG
                     DSKPQKFTSSANGMTTHYVSQIGGFPNQTEDGGLQQSGRIVVDYMVQKSGKTGTITYQ
                     RGILLPQKVWCASGKSKVIKGSLPLIGEADCLHEKYGGLNKSKPYYTGEHAKAIGNCP
                     IWVKTPLKLANGTKYRPPAKLLKERGFFGAIAGFLEGGWEGMIAGWHGYTSHGAHGVA
                     VAADLKSTQEAINKITKNLNSLSELEVKNLQRLSGAMDELHNEILELDEKVDDLRADT
                     ISSQIELAVLLSNEGIINSEDEHLLALERKLKKMLGPSAVEIGNGCFETKHKCNQTCL
                     DRIAAGTFDAGEFSLPTFDSLNITAASLNDDGLDNHTILLYYSTAASSLAVTLMIAIF
                     VVYMVSRDNVSCSICL"
ORIGIN      
        1 atgaaggcaa taattgtact actcatggta gtaacatcca atgcagatcg aatctgcact
       61 gggataacat cgtcaaactc accacatgtc gtcaaaactg ctactcaagg ggaggtcaat
      121 gtgaccggtg taatatcact gacaacaaca cccaccaaat ctcattttgc aaatctcaaa
      181 ggaacagaaa ccagggggaa actatgccca aaatgcctca actgcacaga tctggatgta
      241 gccttgggca gaccaaaatg cacagggaaa ataccctctg caagggtttc aatactccat
      301 gaagtcagac ctgttacatc tgggtgcttt cctataatgc atgatagaac aaaaattaga
      361 cagctgccta accttctccg aggatacgaa catgtcagat tatcaaccca caacgttatc
      421 aatgcagaag atgcaccagg aggaccctac gaaattggaa cctcagggtc ttgccctaac
      481 attaccaatg gaaaaggatt cttcgcaaca atggcttggg ccgtcccaaa aaaccaaaca
      541 gcaacaaatc cattaacaat agaagtacca tacatttgta cagaagaaga agaccaaatt
      601 accgtttggg ggttccactc tgacgacgag acccaaatgg caaagctcta tggggactca
      661 aagccccaga agttcacctc atctgccaac ggaatgacca cacattacgt ttcacagatt
      721 ggtggcttcc caaatcaaac agaagacgga ggactacaac aaagtggcag aattgttgtt
      781 gattacatgg tgcaaaaatc tggaaaaaca ggaacaatta cctatcaaag aggtatttta
      841 ttgcctcaaa aggtgtggtg cgcaagtggc aagagcaagg taataaaagg atccttgccc
      901 ttaattggag aagcagattg cctccatgaa aaatacggtg gattaaacaa aagcaagcct
      961 tactacacag gggaacatgc aaaggccata ggaaattgcc caatatgggt gaaaacaccc
     1021 ttgaagctgg ccaatggaac caaatataga cctcctgcaa aactattaaa ggaaagaggt
     1081 ttcttcggag ccattgctgg tttcttagag ggaggatggg aaggaatgat tgcaggttgg
     1141 cacggataca catcccatgg ggcacatgga gtagcggtgg cagctgacct taagagcact
     1201 caagaggcca taaacaagat aacaaaaaat ctcaactctt tgagtgagct ggaagtaaag
     1261 aatcttcaaa gactaagcgg tgccatggat gaactccaca acgaaatact agaactagat
     1321 gagaaagtgg atgatctcag agctgataca ataagctcac aaatagaact cgcagtcctg
     1381 ctttccaatg aaggaataat aaacagtgaa gatgaacatc tcttggcgct tgaaagaaag
     1441 ctgaagaaaa tgctgggccc ctctgctgta gagataggga atggatgctt tgaaaccaaa
     1501 cacaagtgca accagacctg tctcgacaga atagctgctg gtacctttga tgcaggagaa
     1561 ttttctctcc ccacctttga ttcactgaat attactgctg catctttaaa tgacgatgga
     1621 ttggacaatc atactatact gctttactac tcaactgctg cctccagttt ggctgtaaca
     1681 ctgatgatag ctatctttgt tgtttatatg gtctccagag acaatgtttc ttgctccatt
     1741 tgtctataa
//
LOCUS       OR145873                1749 bp    cRNA    linear   VRL 20-JUN-2023
DEFINITION  Influenza B virus (B/Beijing/2312/2022) segment 4 hemagglutinin
            (HA) gene, complete cds.
ACCESSION   OR145873
VERSION     OR145873
KEYWORDS    .
SOURCE      Influenza B virus
  ORGANISM  Influenza B virus
            Viruses; Riboviria; Orthornavirae; Negarnaviricota;
            Polyploviricotina; Insthoviricetes; Articulavirales;
            Orthomyxoviridae; Betainfluenzavirus; Betainfluenzavirus
            influenzae.
REFERENCE   1  (bases 1 to 1749)
  AUTHORS   Wang,Y.
  TITLE     Direct Submission
  JOURNAL   Submitted (20-JUN-2023) Department of Infectious Diseases, Peking
            University People's Hospital, Xizhimen South Street, Beijing
            100044, China
COMMENT     ##Assembly-Data-START##
            Sequencing Technology :: Sanger dideoxy sequencing
            ##Assembly-Data-END##
FEATURES             Location/Qualifiers
     source          1..1749
                     /organism="Influenza B virus"
                     /mol_type="viral cRNA"
                     /strain="B/Beijing/2312/2022"
                     /isolate="2312"
                     /isolation_source="nasal swab"
                     /host="Homo sapiens"
                     /db_xref="taxon:11520"
                     /segment="4"
                     /country="China: Beijing"
                     /collection_date="30-Aug-2022"
     gene            1..1749
                     /gene="HA"
     CDS             1..1749
                     /gene="HA"
                     /function="receptor binding and fusion protein"
                     /codon_start=1
                     /product="hemagglutinin"
                     /protein_id="WJE87844"
                     /translation="MKAIIVLLMVVTSNADRICTGITSSNSPHVVKTATQGEVNVTGV
                     IPLTTTPTKSHFANLKGTETRGKLCPKCLNCTDLDVALGRPKCTGKIPSARVSILHEV
                     RPVTSGCFPIMHDRTKIRQLPNLLRGYEHVRLSTQNVINTEDAPGGPYEIGTSGSCLN
                     ITNGKGFFATMAWAVPKNKTATNPLTIEVPYICTEEEDQITVWGFHSDDETQMARLYG
                     DSKPQKFTSSANGVTTHYVSQIGGFPNQTEDGGLPQSGRIVVDYMVQKSGKTGTITYQ
                     RGILLPQKVWCASGKSKVIKGSLPLIGEADCLHEKYGGLNKSKPYYTGEHAKAIGNCP
                     IWVKTPLKLANGTKYRPPAKLLKERGFFGAIAGFLEGGWEGMIAGWHGYTSHGAHGVA
                     VAADLKSTQEAINKITKNLNSLSELEVKNLQRLGSAMDELHNEILELDEKVDDLRADT
                     ISSQIELAVLLSNEGIINSEDEHLLALERKLKKMLGPSAVEIGNGCFETKHKCNQTCL
                     DRIAAGTFDAGEFSLPTFDSLNITAASLNDDGLDNHTILLYYSTAASSLAVTLMIAIF
                     VVYMVSRDNVSCSICL"
ORIGIN      
        1 atgaaggcaa taattgtact actcatggta gtaacatcca atgcagatcg aatctgcact
       61 gggataacat cgtcaaactc accacatgtc gtcaaaactg ctactcaagg ggaggtcaat
      121 gtgaccggtg taataccact gacaacaaca cccaccaaat ctcattttgc aaatctcaaa
      181 ggaacagaaa ccagggggaa actatgccca aaatgcctaa actgcacaga tctggatgta
      241 gccttgggca gaccaaaatg cacagggaaa ataccctctg caagggtttc aatactccat
      301 gaagtcagac ctgttacatc tgggtgcttt cctataatgc atgatagaac aaaaattaga
      361 cagctgccta accttctccg aggatacgaa catgtcaggt tatcaactca aaacgttatc
      421 aatacagaag atgcaccagg aggaccctac gaaattggaa cctcagggtc ttgcctcaac
      481 attaccaatg gaaaaggatt cttcgcaaca atggcttggg ccgtcccaaa aaacaaaaca
      541 gcaacaaatc cattaacaat agaagtacca tacatttgta cagaagaaga agaccaaatt
      601 accgtttggg ggttccactc tgacgacgag acccaaatgg caaggctcta tggggattca
      661 aagccccaga agttcacctc atctgccaac ggagtgacca cacattacgt ctcacagatt
      721 ggtggcttcc caaatcaaac agaagacgga ggactaccac aaagtggcag aattgttgtt
      781 gattacatgg tgcaaaaatc tggaaaaaca ggaacaatta cctatcaaag aggtatttta
      841 ttgcctcaaa aggtgtggtg cgcaagtggc aagagcaagg taataaaagg atccttgccc
      901 ttaattggag aagcagattg cctccatgaa aaatacggtg gattaaacaa aagcaagcct
      961 tactacacag gggaacatgc aaaggccata ggaaattgcc caatatgggt gaaaacaccc
     1021 ttgaagctgg ccaatggaac caaatataga cctcctgcaa aactattaaa ggaaagaggt
     1081 ttcttcggag ccattgctgg tttcttagag ggaggatggg aaggaatgat tgcaggttgg
     1141 cacggataca catcccatgg ggcacatgga gtagcagtgg cagctgacct taagagcact
     1201 caagaggcca taaacaagat aacaaaaaat ctcaactctt tgagtgagct agaagtaaag
     1261 aatcttcaaa gactaggcag tgccatggat gaactccaca acgaaatact agaactagat
     1321 gagaaagtgg atgatctcag agctgataca ataagctcac aaatagaact cgcagtcctg
     1381 ctttccaatg aaggaataat aaacagtgaa gatgaacatc tcttggcgct tgaaagaaag
     1441 ctgaagaaaa tgctgggccc ctctgctgta gagataggga atggatgctt tgaaaccaaa
     1501 cacaagtgca accagacctg tctcgacaga atagctgctg gtacctttga tgcaggagaa
     1561 ttttctctcc ccacctttga ttcactgaat attactgctg catctttaaa tgacgatgga
     1621 ttggacaatc atactatact gctttactac tcaactgctg cctccagttt ggctgtaaca
     1681 ctgatgatag ctatctttgt tgtttatatg gtctccagag acaatgtttc ttgctccatt
     1741 tgtctataa
//
LOCUS       OR145874                1749 bp    cRNA    linear   VRL 20-JUN-2023
DEFINITION  Influenza B virus (B/Beijing/2313/2022) segment 4 hemagglutinin
            (HA) gene, complete cds.
ACCESSION   OR145874
VERSION     OR145874
KEYWORDS    .
SOURCE      Influenza B virus
  ORGANISM  Influenza B virus
            Viruses; Riboviria; Orthornavirae; Negarnaviricota;
            Polyploviricotina; Insthoviricetes; Articulavirales;
            Orthomyxoviridae; Betainfluenzavirus; Betainfluenzavirus
            influenzae.
REFERENCE   1  (bases 1 to 1749)
  AUTHORS   Wang,Y.
  TITLE     Direct Submission
  JOURNAL   Submitted (20-JUN-2023) Department of Infectious Diseases, Peking
            University People's Hospital, Xizhimen South Street, Beijing
            100044, China
COMMENT     ##Assembly-Data-START##
            Sequencing Technology :: Sanger dideoxy sequencing
            ##Assembly-Data-END##
FEATURES             Location/Qualifiers
     source          1..1749
                     /organism="Influenza B virus"
                     /mol_type="viral cRNA"
                     /strain="B/Beijing/2313/2022"
                     /isolate="2313"
                     /isolation_source="nasal swab"
                     /host="Homo sapiens"
                     /db_xref="taxon:11520"
                     /segment="4"
                     /country="China: Beijing"
                     /collection_date="30-Aug-2022"
     gene            1..1749
                     /gene="HA"
     CDS             1..1749
                     /gene="HA"
                     /function="receptor binding and fusion protein"
                     /codon_start=1
                     /product="hemagglutinin"
                     /protein_id="WJE87845"
                     /translation="MKAIIVLLMVVTSNADRICTGITSSNSPHVVKTATQGEVNVTGV
                     IPLTTTPTKSHFANLKGTETRGKLCPKCLNCTDLDVALGRPKCTGKIPSARVSILHEV
                     RPVTSGCFPIMHDRTKIRQLPNLLRGYEHVRLSTQNVINTEDAPGGPYEIGTSGSCLN
                     ITNGKGFFVTMAWAVPKNKTATNPLTIEVPYICTEEEDQITVWGFHSDDETQMARLYG
                     DSKPQKFTSSANGVTTHYVSQIGGFPNQTEDGGLPQSGRIVVDYMVQKSGKTGTITYQ
                     RGILLPQKVWCASGKSKVIKGSLPLIGEADCLHEKYGGLNKSKPYYTGEHAKAIGNCP
                     IWVKTPLKLANGTKYRPPAKLLKERGFFGAIAGFLEGGWEGMIAGWHGYTSHGAHGVA
                     VAADLKSTQEAINKITKNLNSLSELEVKNLQRLSGAMDELHNEILELDEKVDDLRADT
                     ISSQIELAVLLSNEGIINSEDEHLLALERKLKKMLGPSAVEIGNGCFETKHKCNQTCL
                     DRIAAGTFDAGEFSLPTFDSLNITAASLNDDGLDNHTILLYYSTAASSLAVTLMIAIF
                     VVYMVSRDNVSCSICL"
ORIGIN      
        1 atgaaggcaa taattgtact actcatggta gtaacatcca atgcagatcg aatctgcact
       61 gggataacat cgtcaaactc accacatgtc gtcaaaactg ctactcaagg ggaggtcaat
      121 gtgaccggtg taataccact gacaacaaca cccaccaaat ctcattttgc aaatctcaaa
      181 ggaacagaaa ccagggggaa actatgccca aaatgcctaa actgcacaga tctggatgta
      241 gccttgggca gaccaaaatg cacagggaaa ataccctctg caagggtttc aatactccat
      301 gaagtcagac ctgttacatc tgggtgcttt cctataatgc atgatagaac aaaaattaga
      361 cagctgccta accttctccg aggatacgaa catgtcaggt tatcaactca aaacgttatc
      421 aatacagaag atgcaccagg aggaccctac gaaattggaa cctcagggtc ttgcctcaac
      481 attaccaatg gaaaaggatt cttcgtaaca atggcttggg ccgtcccaaa aaacaaaaca
      541 gcaacaaatc cattaacaat agaagtacca tacatttgta cagaagaaga agaccaaatt
      601 accgtttggg ggttccactc tgacgacgag acccaaatgg caaggctcta tggggattca
      661 aagccccaga agttcacctc atctgccaat ggagtgacca cacattacgt ctcacagatt
      721 ggtggcttcc caaatcaaac agaagacgga ggactaccac aaagtggcag aattgttgtt
      781 gattacatgg tgcaaaaatc tggaaaaaca ggaacaatta cctatcaaag aggtatttta
      841 ttgcctcaaa aggtgtggtg cgcaagtggc aagagcaagg taataaaagg atccttgccc
      901 ttaattggag aagcagattg cctccatgaa aaatacggtg gattaaacaa aagcaagcct
      961 tactacacag gggaacatgc aaaggccata ggaaattgcc caatatgggt gaaaacaccc
     1021 ttgaagctgg ccaatggaac caaatataga cctcctgcaa aattattaaa ggaaagaggt
     1081 ttcttcggag ccattgctgg tttcttagag ggaggatggg aaggaatgat tgcaggttgg
     1141 cacggataca catcccatgg ggcacatgga gtagcagtgg cagctgacct taagagcact
     1201 caagaggcta taaacaagat aacaaaaaat ctcaactctt tgagtgagct ggaagtaaag
     1261 aatcttcaaa gactaagcgg tgccatggat gaacttcaca acgaaatact agaactagat
     1321 gagaaagtgg atgatctcag agctgataca ataagctcac aaatagaact cgcagtcctg
     1381 ctttccaatg aaggaataat aaacagtgaa gatgaacatc tcttggcgct tgaaagaaag
     1441 ctgaagaaaa tgctgggccc ctctgctgta gagataggga atggatgctt tgaaaccaaa
     1501 cacaagtgca accagacctg tctcgacaga atagctgctg gtacctttga tgcaggagaa
     1561 ttttctctcc ccacctttga ttcactgaat attactgctg catctttaaa tgacgatgga
     1621 ttggacaatc atactatact gctttactac tcaactgctg cctccagttt ggctgtaaca
     1681 ctgatgatag ctatctttgt tgtttatatg gtctccagag acaatgtttc ttgctccatt
     1741 tgtctataa
//
LOCUS       OR145875                1749 bp    cRNA    linear   VRL 20-JUN-2023
DEFINITION  Influenza B virus (B/Beijing/2314/2022) segment 4 hemagglutinin
            (HA) gene, complete cds.
ACCESSION   OR145875
VERSION     OR145875
KEYWORDS    .
SOURCE      Influenza B virus
  ORGANISM  Influenza B virus
            Viruses; Riboviria; Orthornavirae; Negarnaviricota;
            Polyploviricotina; Insthoviricetes; Articulavirales;
            Orthomyxoviridae; Betainfluenzavirus; Betainfluenzavirus
            influenzae.
REFERENCE   1  (bases 1 to 1749)
  AUTHORS   Wang,Y.
  TITLE     Direct Submission
  JOURNAL   Submitted (20-JUN-2023) Department of Infectious Diseases, Peking
            University People's Hospital, Xizhimen South Street, Beijing
            100044, China
COMMENT     ##Assembly-Data-START##
            Sequencing Technology :: Sanger dideoxy sequencing
            ##Assembly-Data-END##
FEATURES             Location/Qualifiers
     source          1..1749
                     /organism="Influenza B virus"
                     /mol_type="viral cRNA"
                     /strain="B/Beijing/2314/2022"
                     /isolate="2314"
                     /isolation_source="nasal swab"
                     /host="Homo sapiens"
                     /db_xref="taxon:11520"
                     /segment="4"
                     /country="China: Beijing"
                     /collection_date="30-Aug-2022"
     gene            1..1749
                     /gene="HA"
     CDS             1..1749
                     /gene="HA"
                     /function="receptor binding and fusion protein"
                     /codon_start=1
                     /product="hemagglutinin"
                     /protein_id="WJE87846"
                     /translation="MKAIIVLLMVVTSNADRICTGITSSNSPHVVKTATQGEVNVTGV
                     IPLTTTPTKSHFANLKGTETRGKLCPKCLNCTDLDVALGRPKCTGKIPSAKVSILHEV
                     RPVTSGCFPIMHDRTKIRQLPNLLRGYEHVRLSTNNVINAEDAPGGPYEIGTSGSCPN
                     ITNGKGFFATMAWAVPKNKTATNPLTIEVPYICTEEEDQITVWGFHSDDETQMAKLYG
                     DSKPQKFTSSANGMTTHYVSQIGGFPNQTEDGGLQQSGRIVVDYMVQKSGKTGTITYQ
                     RGILLPQKVWCASGKSKVIKGSLPLIGEADCLHEKYGGLNKSKPYYTGEHAKAIGNCP
                     IWVKTPLKLANGTKYRPPAKLLKERGFFGAIAGFLEGGWEGMIAGWHGYTSHGAHGVA
                     VAADLKSTQEAINKITKNLNSLSELEVKNLQRLSGAMDELHNEILELDEKVDDLRADT
                     ISSQIELAVLLSNEGIINSEDEHLLALERKLKKMLGPSAVEIGNGCFETKHKCNQTCL
                     DRIAAGTFDAGEFSLPTFDSLNITAASLNDDGLDNHTILLYYSTAASSLAVTLMIAIF
                     VVYMVSRDNVSCSICL"
ORIGIN      
        1 atgaaggcaa taattgtact actcatggta gtaacatcca atgcagatcg aatctgcact
       61 gggataacat cgtcaaactc accacatgtc gtcaaaactg ctactcaagg ggaggtcaat
      121 gtgaccggtg taataccact gacaacaaca cccaccaaat ctcattttgc aaatctcaaa
      181 ggaacagaaa ccagggggaa actatgccca aaatgcctca actgcacaga tctggatgta
      241 gccttgggca gaccaaaatg cacagggaaa ataccctctg caaaggtttc aatactccat
      301 gaagtcagac ctgttacatc tgggtgcttt cctataatgc atgatagaac aaaaattaga
      361 cagctgccta accttctccg aggatacgaa catgtcagat tatcaactaa caacgttatc
      421 aatgcagaag atgcaccagg aggaccctac gaaattggaa cctcagggtc ttgccctaac
      481 attaccaatg gaaaaggatt cttcgcaaca atggcttggg ccgtcccaaa aaacaaaaca
      541 gcaacaaatc cattaacaat agaagtacca tacatttgta cagaagaaga agaccaaatt
      601 accgtttggg ggttccactc tgacgacgag acccaaatgg caaagctcta tggggactca
      661 aagccccaga agttcacctc atctgccaac ggaatgacca cacattacgt ttcacagatt
      721 ggtggcttcc caaatcaaac agaagacgga ggactacaac aaagtggcag aattgttgtt
      781 gattacatgg tgcaaaaatc tggaaaaaca ggaacaatta cctatcaaag aggtatttta
      841 ttgcctcaaa aggtgtggtg cgcaagtggc aagagcaagg taataaaagg atccttgccc
      901 ttaattggag aagcagattg cctccatgaa aaatacggtg gattaaacaa aagcaagcct
      961 tactacacag gggaacatgc aaaggccata ggaaattgcc caatatgggt gaaaacaccc
     1021 ttgaagctgg ccaatggaac caaatataga cctcctgcaa aactattaaa ggaaagaggt
     1081 ttcttcggag ccattgctgg tttcttagag ggaggatggg aaggaatgat tgcaggttgg
     1141 cacggataca catcccatgg ggcacatgga gtagcggtgg cagctgacct taagagcact
     1201 caagaggcca taaacaagat aacaaaaaat ctcaactctt tgagtgagct ggaagtaaag
     1261 aatcttcaaa gactaagcgg tgccatggat gaactccata acgagatact agaactagat
     1321 gaaaaagtgg atgatctcag agctgataca ataagctcac aaatagaact cgcagtcctg
     1381 ctttccaatg aaggaataat aaacagtgaa gatgaacatc tcttggcgct tgaaagaaag
     1441 ctgaagaaaa tgctgggccc ctctgctgta gagataggga atggatgctt tgaaaccaaa
     1501 cacaagtgca accagacctg tctcgacaga atagctgctg gtacctttga tgcaggagaa
     1561 ttttctctcc ccacctttga ttcactgaat attactgctg catctttaaa tgacgatgga
     1621 ttggacaatc atactatact gctttactac tcaactgctg cctccagttt ggctgtaaca
     1681 ctgatgatag ctatctttgt tgtttatatg gtctccagag acaatgtttc ttgctccatt
     1741 tgtctataa
//
LOCUS       OR145876                1749 bp    cRNA    linear   VRL 20-JUN-2023
DEFINITION  Influenza B virus (B/Beijing/2315/2022) segment 4 hemagglutinin
            (HA) gene, complete cds.
ACCESSION   OR145876
VERSION     OR145876
KEYWORDS    .
SOURCE      Influenza B virus
  ORGANISM  Influenza B virus
            Viruses; Riboviria; Orthornavirae; Negarnaviricota;
            Polyploviricotina; Insthoviricetes; Articulavirales;
            Orthomyxoviridae; Betainfluenzavirus; Betainfluenzavirus
            influenzae.
REFERENCE   1  (bases 1 to 1749)
  AUTHORS   Wang,Y.
  TITLE     Direct Submission
  JOURNAL   Submitted (20-JUN-2023) Department of Infectious Diseases, Peking
            University People's Hospital, Xizhimen South Street, Beijing
            100044, China
COMMENT     ##Assembly-Data-START##
            Sequencing Technology :: Sanger dideoxy sequencing
            ##Assembly-Data-END##
FEATURES             Location/Qualifiers
     source          1..1749
                     /organism="Influenza B virus"
                     /mol_type="viral cRNA"
                     /strain="B/Beijing/2315/2022"
                     /isolate="2315"
                     /isolation_source="nasal swab"
                     /host="Homo sapiens"
                     /db_xref="taxon:11520"
                     /segment="4"
                     /country="China: Beijing"
                     /collection_date="30-Aug-2022"
     gene            1..1749
                     /gene="HA"
     CDS             1..1749
                     /gene="HA"
                     /function="receptor binding and fusion protein"
                     /codon_start=1
                     /product="hemagglutinin"
                     /protein_id="WJE87847"
                     /translation="MKAIIVLLMVVTSNADRICTGITSSNSPHVVKTATQGEVNVTGV
                     IPLTTTPTKSHFANLKGTETRGKLCPKCLNCTDLDVALGRPKCTGKIPSARVSILHEV
                     RPVTSGCFPIMHDRTKIRQLPNLLRGYEHVRLSTQNVINTEDAPGGPYEIGTSGSCLN
                     ITNGKGFFATMAWAVPKNKTATNPLTIEVPYICTEEEDQITVWGFHSDDETQMARLYG
                     DSKPQKFTSSANGVTTHYVSQIGGFPNQTEDGGLPQSGRIVVDYMVQKSGKTGTITYQ
                     RGILLPQKVWCASGKSKVIKGSLPLIGEADCLHEKYGGLNKSKPYYTGEHAKAIGNCP
                     IWVKTPLKLANGTKYRPPAKLLKERGFFGAIAGFLEGGWEGMIAGWHGYTSHGAHGVA
                     VAADLKSTQEAINKITKNLNSLSELEVKNLQRLSGAMDELHNEILELDEKVDDLRADT
                     ISSQIELAVLLSNEGIINSEDEHLLALERKLKKMLGPSAVEIGNGCFETKHKCNQTCL
                     DRIAAGTFDAGEFSLPTFDSLNITAASLNDDGLDNHTILLYYSTAASSLAVTLMIAIF
                     VVYMVSRDNVSCSICL"
ORIGIN      
        1 atgaaggcaa taattgtact actcatggta gtaacatcca atgcagatcg aatctgcact
       61 gggataacat cgtcaaactc accacatgtc gtcaaaactg ctactcaagg ggaggtcaat
      121 gtgaccggtg taataccact gacaacaaca cccaccaaat ctcattttgc aaatctcaaa
      181 ggaacagaaa ccagggggaa actatgccca aaatgcctaa actgcacaga tctggatgta
      241 gccttgggca gaccaaaatg cacagggaaa ataccctctg caagggtttc aatactccat
      301 gaagtcagac ctgttacatc tgggtgcttt cctataatgc atgatagaac aaaaattaga
      361 cagctgccta accttctccg aggatacgaa catgtcaggt tatcaactca aaacgttatc
      421 aatacagaag atgcaccagg aggaccctac gaaattggaa cctcagggtc ttgcctcaac
      481 attaccaatg gaaaaggatt cttcgcaaca atggcttggg ccgtcccaaa aaacaaaaca
      541 gcaacaaatc cattaacaat agaagtacca tacatttgta cagaagaaga agaccaaatt
      601 accgtttggg ggttccactc tgacgacgag acccaaatgg caaggctcta tggggattca
      661 aagccccaga agttcacctc atctgccaac ggagtgacca cacattacgt ctcacagatt
      721 ggtggcttcc caaatcaaac agaagacgga ggactaccac aaagtggcag aattgttgtt
      781 gattacatgg tgcaaaaatc tggaaaaaca ggaacaatta cctatcaaag aggtatttta
      841 ttgcctcaaa aggtgtggtg cgcaagtggc aagagcaagg taataaaagg atccttgccc
      901 ttaattggag aagcagattg cctccatgaa aaatacggtg gattaaacaa aagcaagcct
      961 tactacacag gggaacatgc aaaggccata ggaaattgcc caatatgggt gaaaacaccc
     1021 ttgaagctgg ccaatggaac caaatataga cctcctgcaa aactattaaa ggaaagaggt
     1081 ttcttcggag ccattgctgg tttcttagag ggaggatggg aaggaatgat tgcaggttgg
     1141 cacggataca catcccatgg ggcacatgga gtagcagtgg cagctgacct taagagcact
     1201 caagaggcca taaacaagat aacaaaaaat ctcaactctt tgagtgagct ggaagtaaag
     1261 aatcttcaaa gactaagcgg tgccatggat gaactccaca acgaaatact agaactagat
     1321 gagaaagtgg atgatctcag agctgataca ataagctcac aaatagaact cgcagtcctg
     1381 ctttccaatg aaggaataat aaacagcgaa gatgaacatc tcttggcgct tgaaagaaag
     1441 ctgaagaaaa tgctgggccc ctctgctgta gagataggga atggatgctt tgaaaccaaa
     1501 cacaagtgca accagacctg tctcgacaga atagctgctg gtacctttga tgcaggagaa
     1561 ttttctctcc ccacctttga ttcactgaat attactgctg catctttaaa tgacgatgga
     1621 ttggacaatc atactatact gctttactac tcaactgctg cctccagttt ggctgtaaca
     1681 ctgatgatag ctatctttgt tgtttatatg gtctccagag acaatgtttc ttgctccatt
     1741 tgtctataa
//
LOCUS       OR145877                1749 bp    cRNA    linear   VRL 20-JUN-2023
DEFINITION  Influenza B virus (B/Beijing/2316/2022) segment 4 hemagglutinin
            (HA) gene, complete cds.
ACCESSION   OR145877
VERSION     OR145877
KEYWORDS    .
SOURCE      Influenza B virus
  ORGANISM  Influenza B virus
            Viruses; Riboviria; Orthornavirae; Negarnaviricota;
            Polyploviricotina; Insthoviricetes; Articulavirales;
            Orthomyxoviridae; Betainfluenzavirus; Betainfluenzavirus
            influenzae.
REFERENCE   1  (bases 1 to 1749)
  AUTHORS   Wang,Y.
  TITLE     Direct Submission
  JOURNAL   Submitted (20-JUN-2023) Department of Infectious Diseases, Peking
            University People's Hospital, Xizhimen South Street, Beijing
            100044, China
COMMENT     ##Assembly-Data-START##
            Sequencing Technology :: Sanger dideoxy sequencing
            ##Assembly-Data-END##
FEATURES             Location/Qualifiers
     source          1..1749
                     /organism="Influenza B virus"
                     /mol_type="viral cRNA"
                     /strain="B/Beijing/2316/2022"
                     /isolate="2316"
                     /isolation_source="nasal swab"
                     /host="Homo sapiens"
                     /db_xref="taxon:11520"
                     /segment="4"
                     /country="China: Beijing"
                     /collection_date="30-Aug-2022"
     gene            1..1749
                     /gene="HA"
     CDS             1..1749
                     /gene="HA"
                     /function="receptor binding and fusion protein"
                     /codon_start=1
                     /product="hemagglutinin"
                     /protein_id="WJE87848"
                     /translation="MKAIIVLLMVVTSNADRICTGITSSNSPHVVKTATQGEVNVTGV
                     IPLTTTPTKSHFANLKGTETRGKLCPKCLNCTDLDVALGRPKCTGKIPSARVSILHEV
                     RPVTSGCFPIMHDRTKIRQLPNLLRGYEHVRLSTQNVINTKDAPGGPYEIGTSGSCLN
                     ISNGKGFFATMAWAVPKNKTATNPLTIEVPYICTEEEDQITVWGFHSDDETQMARLYG
                     DSKPQKFTSSANGVTTHYVSQIGGFPNQTEDGGLPQSGRIVVDYMVQKSGKTGTITYQ
                     RGILLPQKVWCASGKSKVIKGSLPLIGEADCLHEKYGGLNKSKPYYTGEHAKAIGNCP
                     IWVKTPLKLANGTKYRPPAKLLKERGFFGAIAGFLEGGWEGMIAGWHGYTSHGAHGVA
                     VAADLKSTQEAINKITKNLNSLSELEVKNLQRLSGAMDELHNEILELDEKVDDLRADT
                     ISSQIELAVLLSNEGIINSEDEHLLALERKLKKMLGPSAVEIGNGCFETKHKCNQTCL
                     DRIAAGTFDAGEFSLPTFDSLNITAASLNDDGLDNHTILLYYSTAASSLAVTLMIAIF
                     VVYMVSRDNVSCSICL"
ORIGIN      
        1 atgaaggcaa taattgtact actcatggta gtaacatcca atgcagatcg aatctgcact
       61 gggataacat cgtcaaactc accacatgtc gtcaaaactg ctactcaagg ggaggtcaat
      121 gtgaccggtg taataccact gacaacaaca cccaccaaat ctcattttgc aaatctcaaa
      181 ggaacagaaa ccagggggaa actatgccca aaatgcctaa actgcacaga tctggatgta
      241 gccttgggca gaccaaaatg cacagggaaa ataccctctg caagggtttc aatactccat
      301 gaagtcagac ctgttacatc tgggtgcttt cctataatgc atgatagaac aaaaattaga
      361 cagctgccta accttctccg aggatacgaa catgtcaggt tatcaactca aaacgttatc
      421 aatacaaaag atgcaccagg aggaccctac gaaattggaa cctcagggtc ttgcctcaac
      481 atttccaatg gaaaaggatt cttcgcaaca atggcttggg ccgtcccaaa aaacaaaaca
      541 gcaacaaatc cattaacaat agaagtacca tacatttgta cagaagaaga agaccaaatt
      601 accgtttggg ggttccactc tgacgacgag acccaaatgg caaggctcta tggggattca
      661 aagccccaga agttcacctc atctgccaac ggagtgacca cacattacgt ctcacagatt
      721 ggtggcttcc caaatcaaac agaagacgga ggactaccac aaagtggcag aattgttgtt
      781 gattacatgg tgcaaaaatc tggaaaaaca ggaacaatta cctatcaaag aggtatttta
      841 ttgcctcaaa aggtgtggtg cgcaagtggc aagagcaagg taataaaagg atccttgccc
      901 ttaattggag aagcagattg cctccatgaa aaatacggtg gattaaacaa aagcaagcct
      961 tactacacag gggaacatgc aaaggccata ggaaattgcc caatatgggt gaaaacaccc
     1021 ttgaagctgg ccaatggaac caaatataga cctcctgcaa aactattaaa ggaaagaggt
     1081 ttcttcggag ccattgctgg tttcttagag ggaggatggg aaggaatgat tgcaggttgg
     1141 cacggataca catcccatgg ggcacatgga gtagcagtgg cagctgacct taagagcact
     1201 caagaggcca taaacaagat aacaaaaaat ctcaactctt tgagtgagct ggaagtaaag
     1261 aatcttcaaa gactaagcgg tgccatggat gaactccaca acgaaatact agaactagat
     1321 gagaaagtgg atgatctcag agctgataca ataagctcac aaatagaact cgcagtcctg
     1381 ctttccaacg aaggaataat aaacagtgag gatgaacatc tcttggcgct tgaaagaaag
     1441 ctgaagaaaa tgctgggccc ctctgctgta gagataggga atggatgctt tgaaaccaaa
     1501 cacaagtgca accagacctg tctcgacaga atagctgctg gtacctttga tgcaggagaa
     1561 ttttctctcc ccacctttga ttcactgaat attactgctg catctttaaa tgacgatgga
     1621 ttggacaatc atactatact gctttactac tcaactgctg cctccagttt ggctgtaaca
     1681 ctgatgatag ctatctttgt tgtttatatg gtctccagag acaatgtttc ttgctccatt
     1741 tgtctataa
//
LOCUS       OR145878                1749 bp    cRNA    linear   VRL 20-JUN-2023
DEFINITION  Influenza B virus (B/Beijing/2317/2022) segment 4 hemagglutinin
            (HA) gene, complete cds.
ACCESSION   OR145878
VERSION     OR145878
KEYWORDS    .
SOURCE      Influenza B virus
  ORGANISM  Influenza B virus
            Viruses; Riboviria; Orthornavirae; Negarnaviricota;
            Polyploviricotina; Insthoviricetes; Articulavirales;
            Orthomyxoviridae; Betainfluenzavirus; Betainfluenzavirus
            influenzae.
REFERENCE   1  (bases 1 to 1749)
  AUTHORS   Wang,Y.
  TITLE     Direct Submission
  JOURNAL   Submitted (20-JUN-2023) Department of Infectious Diseases, Peking
            University People's Hospital, Xizhimen South Street, Beijing
            100044, China
COMMENT     ##Assembly-Data-START##
            Sequencing Technology :: Sanger dideoxy sequencing
            ##Assembly-Data-END##
FEATURES             Location/Qualifiers
     source          1..1749
                     /organism="Influenza B virus"
                     /mol_type="viral cRNA"
                     /strain="B/Beijing/2317/2022"
                     /isolate="2317"
                     /isolation_source="nasal swab"
                     /host="Homo sapiens"
                     /db_xref="taxon:11520"
                     /segment="4"
                     /country="China: Beijing"
                     /collection_date="30-Aug-2022"
     gene            1..1749
                     /gene="HA"
     CDS             1..1749
                     /gene="HA"
                     /function="receptor binding and fusion protein"
                     /codon_start=1
                     /product="hemagglutinin"
                     /protein_id="WJE87849"
                     /translation="MKAIIVLLMVVTSNADRICTGITSSNSPHVVKTATQGEVNVTGV
                     IPLTTTPNKSHFANLKGTETRGKLCPKCLNCTDLDVALGRPKCTGKIPSARVSILHEV
                     RPVTSGCFPIMHDRTKIRQLPNLLRGYEHVRLSTQNVINTEDAPGGPYEIGTSGSCLN
                     ITNGKGFFATMAWAVPKNKTATNPLTIEVPYICTEEEDQITVWGFHSDDETQMARLYG
                     DSKPQKFTSSANGVTTHYVSQIGGFPNQTEDGGLPQSGRIVVDYMVQKSGKTGTITYQ
                     RGILLPQKVWCASGKSKVIKGSLPLIGEADCLHEKYGGLNKSKPYYTGEHAKAIGNCP
                     IWVKTPLKLANGTKYRPPAKLLKERGFFGAIAGFLEGGWEGMIAGWHGYTSHGAHGVA
                     VAADLKSTQEAINKITKNLNSLSELEVKNLQRLASAMDELHNEILELDEKVDDLRADT
                     ISSQIELAVLLSNEGIINSEDEHLLALERKLKKMLGPSAVEIGNGCFETKHKCNQTCL
                     DRIAAGTFDAGEFSLPTFDSLNITAASLNDDGLDNHTILLYYSTAASSLAVTLMIAIF
                     VVYMVSRDNVSCSICL"
ORIGIN      
        1 atgaaggcaa taattgtact actcatggta gtaacatcca atgcagatcg aatctgcact
       61 gggataacat cgtcaaactc accacatgtc gtcaaaactg ctactcaagg ggaggtcaat
      121 gtgaccggtg taataccact gacaacaaca cccaataaat ctcattttgc aaatctcaaa
      181 ggaacagaaa ccagggggaa actatgccca aaatgcctaa actgcacaga tctggatgta
      241 gccttgggca gaccaaaatg cacagggaaa ataccctctg caagggtttc aatactccat
      301 gaagtcagac ctgttacatc tgggtgcttt cctataatgc atgatagaac aaaaattaga
      361 cagctgccta accttctccg aggatacgaa catgtcaggt tatcaactca aaacgttatc
      421 aatacagaag atgcaccagg aggaccctac gaaattggaa cctcagggtc ttgcctcaac
      481 attaccaatg gaaaaggatt cttcgcaaca atggcttggg ccgtcccaaa aaacaaaaca
      541 gcaacaaatc cattaacaat agaagtacca tacatttgta cagaagaaga agaccaaatt
      601 accgtttggg ggttccactc tgacgacgag acccaaatgg caaggctcta tggggattca
      661 aagccccaga agttcacctc atctgccaac ggagtgacca cacattacgt ctcacagatt
      721 ggtggcttcc caaatcaaac agaagacgga ggactaccac aaagtggcag aattgttgtt
      781 gattacatgg tgcaaaaatc tggaaaaaca ggaacaatta cctatcaaag aggtatttta
      841 ttgcctcaaa aggtgtggtg cgcaagtggc aagagcaagg taataaaagg atccttgccc
      901 ttaattggag aagcagattg cctccatgaa aaatacggtg gattaaacaa aagcaagcct
      961 tactacacag gggaacatgc aaaggccata ggaaattgcc caatatgggt gaaaacaccc
     1021 ttgaagctgg ccaatggaac caaatataga cctcctgcaa aactattaaa ggaaagaggt
     1081 ttcttcggag ccattgctgg tttcttagag ggaggatggg aaggaatgat tgcaggttgg
     1141 cacggataca catcccatgg ggcacatgga gtagcagtgg cagctgacct caagagcact
     1201 caagaggcca taaacaagat aacaaaaaat ctcaactctt tgagtgagct ggaagtaaag
     1261 aatcttcaaa gactggccag tgccatggat gaactccaca acgaaatact agaactagat
     1321 gagaaagtgg atgatctcag agctgataca ataagctcac aaatagaact cgcagtcctg
     1381 ctttccaatg aaggaataat aaacagtgaa gatgaacatc tcttggcgct tgaaagaaag
     1441 ctgaagaaaa tgctgggccc ctctgctgta gagataggga atggatgctt tgaaaccaaa
     1501 cacaagtgca accagacctg tctcgacaga atagctgctg gtacctttga tgcaggagaa
     1561 ttttctctcc ccacctttga ttcactgaat attactgctg catctttaaa tgacgatgga
     1621 ttggacaatc atactatact gctttactac tcaactgctg cctccagttt ggctgtaaca
     1681 ctgatgatag ctatctttgt tgtttatatg gtctccagag acaatgtttc ttgctccatt
     1741 tgtctataa
//
LOCUS       OR145879                1749 bp    cRNA    linear   VRL 20-JUN-2023
DEFINITION  Influenza B virus (B/Beijing/2319/2022) segment 4 hemagglutinin
            (HA) gene, complete cds.
ACCESSION   OR145879
VERSION     OR145879
KEYWORDS    .
SOURCE      Influenza B virus
  ORGANISM  Influenza B virus
            Viruses; Riboviria; Orthornavirae; Negarnaviricota;
            Polyploviricotina; Insthoviricetes; Articulavirales;
            Orthomyxoviridae; Betainfluenzavirus; Betainfluenzavirus
            influenzae.
REFERENCE   1  (bases 1 to 1749)
  AUTHORS   Wang,Y.
  TITLE     Direct Submission
  JOURNAL   Submitted (20-JUN-2023) Department of Infectious Diseases, Peking
            University People's Hospital, Xizhimen South Street, Beijing
            100044, China
COMMENT     ##Assembly-Data-START##
            Sequencing Technology :: Sanger dideoxy sequencing
            ##Assembly-Data-END##
FEATURES             Location/Qualifiers
     source          1..1749
                     /organism="Influenza B virus"
                     /mol_type="viral cRNA"
                     /strain="B/Beijing/2319/2022"
                     /isolate="2319"
                     /isolation_source="nasal swab"
                     /host="Homo sapiens"
                     /db_xref="taxon:11520"
                     /segment="4"
                     /country="China: Beijing"
                     /collection_date="30-Aug-2022"
     gene            1..1749
                     /gene="HA"
     CDS             1..1749
                     /gene="HA"
                     /function="receptor binding and fusion protein"
                     /codon_start=1
                     /product="hemagglutinin"
                     /protein_id="WJE87850"
                     /translation="MKAIIVLLMVVTSNADRICTGITSSNSPHVVKTATQGEVNVTGV
                     IPLTTTPTKSHFANLKGTETRGKLCPKCLNCTDLDVALGRPKCTGKIPSARVSILHEV
                     RPVTSGCFPIMHDRTKIRQLPNLLRGYEHVRLSTQNVINTEDAPGGPYEIGTSGSCLN
                     ITNGKGFFATMAWAVPKNKTATNPLTIEVPYICTEEEDQITVWGFHSDDETQMARLYG
                     DSKPQKFTSSANGVTTHYVSQIGGFPNQTEDGGLPQSGRIVVDYMVQKSGKTGTITYQ
                     RGILLPQKVWCASGKSKVIKGSLPLIGEADCLHEKYGGLNKSKPYYTGEHAKAIGNCP
                     IWVKTPLKLANGTKYRPPAKLLKERGFFGAIAGFLEGGWEGMIAGWHGYTSHGAHGVA
                     VAADLKSTQEAINKITKNLNSLSELEVKNLQRLSGAMDELHNEILELDEKVDDLRADT
                     ISSQIELAVLLSNEGIINSEDEHLLALERKLKKMLGPSAVEIGNGCFETKHKCNQTCL
                     DRIAAGTFDAGEFSLPTFDSLNITAASLNDDGLDNHTILLYYSTAASSLAVTLMIAIF
                     VVYMVSRDNVSCSICL"
ORIGIN      
        1 atgaaggcaa taattgtact actcatggta gtaacatcca atgcagatcg aatctgcact
       61 gggataacat cgtcaaactc accacatgtc gtcaaaactg ctactcaagg ggaggtcaat
      121 gtgaccggtg taataccact gacaacaaca cccaccaaat ctcattttgc aaatctcaaa
      181 ggaacagaaa ccagggggaa actatgccca aaatgcctaa actgcacaga tctggatgta
      241 gccttgggca gaccaaaatg cacagggaaa ataccctctg caagggtttc aatactccat
      301 gaagtcagac ctgttacatc tgggtgcttt cctataatgc atgatagaac aaaaattaga
      361 cagctgccta accttctccg aggatacgaa catgtcaggt tatcaactca aaacgttatc
      421 aatacagaag atgcaccagg aggaccctac gaaattggaa cctcagggtc ttgcctcaac
      481 attaccaatg gaaaaggatt cttcgcaaca atggcttggg ccgtcccaaa aaacaaaaca
      541 gcaacaaatc cattaacaat agaagtacca tacatttgta cagaagaaga agaccaaatt
      601 accgtttggg ggttccactc tgacgacgag acccaaatgg caaggctcta tggggattca
      661 aagccccaga agttcacctc atctgccaac ggagtgacca cacattacgt ctcacagatt
      721 ggtggcttcc caaatcaaac agaagacgga ggactaccac aaagtggcag aattgttgtt
      781 gattacatgg tgcaaaaatc tggaaaaaca ggaacaatta cctatcaaag aggtatttta
      841 ttgcctcaaa aggtgtggtg cgcaagtggc aagagcaagg taataaaagg atccttgccc
      901 ttaattggag aagcagattg cctccatgaa aaatacggtg gattaaacaa aagcaagcct
      961 tactacacag gggaacatgc aaaggccata ggaaattgcc caatatgggt gaaaacaccc
     1021 ttgaagctgg ccaatggaac caaatataga cctcctgcaa aactattaaa ggaaagaggt
     1081 ttcttcggag ccattgctgg tttcttagag ggaggatggg aaggaatgat tgcaggttgg
     1141 cacggataca catcccatgg ggcacatgga gtagcagtgg cagctgacct taagagcact
     1201 caagaggcca taaacaagat aacaaaaaat ctcaactctt tgagtgagct ggaagtaaag
     1261 aatcttcaaa gactaagcgg tgccatggat gaactccaca acgaaatact agaactagat
     1321 gagaaagtgg atgatctcag agctgataca ataagctcac aaatagaact cgcagtcctg
     1381 ctttccaatg aaggaataat aaacagtgaa gatgaacatc tcttggcgct tgaaagaaag
     1441 ctgaagaaaa tgctgggccc ctctgctgta gagataggga atggatgctt tgaaaccaaa
     1501 cacaagtgca accagacctg tctcgacaga atagctgctg gtacctttga tgcaggagaa
     1561 ttttctctcc ccacctttga ttcactgaat attactgctg catctttaaa tgacgatgga
     1621 ttggacaatc atactatact gctttactac tcaactgctg cctccagttt ggctgtaaca
     1681 ctgatgatag ctatctttgt tgtttatatg gtctccagag acaatgtttc ttgctccatt
     1741 tgtctataa
//
LOCUS       OR145880                1749 bp    cRNA    linear   VRL 20-JUN-2023
DEFINITION  Influenza B virus (B/Beijing/2320/2022) segment 4 hemagglutinin
            (HA) gene, complete cds.
ACCESSION   OR145880
VERSION     OR145880
KEYWORDS    .
SOURCE      Influenza B virus
  ORGANISM  Influenza B virus
            Viruses; Riboviria; Orthornavirae; Negarnaviricota;
            Polyploviricotina; Insthoviricetes; Articulavirales;
            Orthomyxoviridae; Betainfluenzavirus; Betainfluenzavirus
            influenzae.
REFERENCE   1  (bases 1 to 1749)
  AUTHORS   Wang,Y.
  TITLE     Direct Submission
  JOURNAL   Submitted (20-JUN-2023) Department of Infectious Diseases, Peking
            University People's Hospital, Xizhimen South Street, Beijing
            100044, China
COMMENT     ##Assembly-Data-START##
            Sequencing Technology :: Sanger dideoxy sequencing
            ##Assembly-Data-END##
FEATURES             Location/Qualifiers
     source          1..1749
                     /organism="Influenza B virus"
                     /mol_type="viral cRNA"
                     /strain="B/Beijing/2320/2022"
                     /isolate="2320"
                     /isolation_source="nasal swab"
                     /host="Homo sapiens"
                     /db_xref="taxon:11520"
                     /segment="4"
                     /country="China: Beijing"
                     /collection_date="30-Aug-2022"
     gene            1..1749
                     /gene="HA"
     CDS             1..1749
                     /gene="HA"
                     /function="receptor binding and fusion protein"
                     /codon_start=1
                     /product="hemagglutinin"
                     /protein_id="WJE87851"
                     /translation="MKAIIVLLMVVTSNADRICTGITSSNSPHVVKTATQGEVNVTGV
                     IPLTTTPTKSHFANLKGTETRGKLCPKCLNCTDLDVALGRPKCTGKIPSARVSILHEV
                     RPVTSGCFPIMHDRTKIRQLPNLLRGYEHVRLSTQNVINTEDAPGGPYEIGTSGSCLN
                     ITNGKGFFATMAWAVPKNKTATNPLTIEVPYICTEEEDQITVWGFHSDDETQMARLYG
                     DSKPQKFTSSANGVTTHYVSQIGGFPNQTEDGGLPQSGRIVVDYMVQKSGKTGTITYQ
                     RGILLPQKVWCASGKSKVIKGSLPLIGEADCLHEKYGGLNKSKPYYTGEHAKAIGNCP
                     IWVKTPLKLANGTKYRPPAKLLKERGFFGAIAGFLEGGWEGMIAGWHGYTSHGAHGVA
                     VAADLKSTQEAINKITKNLNSLSELEVKNLQRLSGAMDELHNEILELDEKVDDLRADT
                     ISSQIELAVLLSNEGIINSEDEHLLALERKLKKMLGPSAVEIGNGCFETKHKCNQTCL
                     DRIAAGTFDAGEFSLPTFDSLNITAASLNDDGLDNHTILLYYSTAASSLAVTLMIAIF
                     VVYMVSRDNVSCSICL"
ORIGIN      
        1 atgaaggcaa taattgtact actcatggta gtaacatcca atgcagatcg aatctgcact
       61 gggataacat cgtcaaactc accacatgtc gtcaaaactg ctactcaagg ggaggtcaat
      121 gtgaccggtg taataccact gacaacaaca cccaccaaat ctcattttgc aaatctcaaa
      181 ggaacagaaa ccagggggaa actatgccca aaatgcctaa actgcacaga tctggatgta
      241 gccttgggca gaccaaaatg cacagggaaa ataccctctg caagggtttc aatactccat
      301 gaagtcagac ctgttacatc tgggtgcttt cctataatgc atgatagaac aaaaattaga
      361 cagctgccta accttctccg aggatacgaa catgtcaggt tatcaactca aaacgttatc
      421 aatacagaag atgcaccagg aggaccctac gaaattggaa cctcagggtc ttgcctcaac
      481 attaccaatg gaaaaggatt cttcgcaaca atggcttggg ccgtcccaaa aaacaaaaca
      541 gcaacaaatc cattaacaat agaagtacca tacatttgta cagaagaaga agaccaaatt
      601 accgtttggg ggttccactc tgacgacgag acccaaatgg caaggctcta tggggattca
      661 aagccccaga agttcacctc atctgccaac ggagtgacca cacattacgt ctcacagatt
      721 ggtggcttcc caaatcaaac agaagacgga ggactaccac aaagtggcag aattgttgtt
      781 gattacatgg tgcaaaaatc tggaaaaaca ggaacaatta cctatcaaag aggtatttta
      841 ttgcctcaaa aggtgtggtg cgcaagtggc aagagcaagg taataaaagg atccttgccc
      901 ttaattggag aagcagattg cctccatgaa aaatacggtg gattaaacaa aagcaagcct
      961 tactacacag gggaacatgc aaaggccata ggaaattgcc caatatgggt gaaaacaccc
     1021 ttgaagctgg ccaatggaac caaatataga cctcctgcaa aactattaaa ggaaagaggt
     1081 ttcttcggag ccattgctgg tttcttagag ggaggatggg aaggaatgat tgcaggttgg
     1141 cacggataca catcccatgg ggcacatgga gtagcagtgg cagctgacct taagagcact
     1201 caagaggcca taaacaagat aacaaaaaat ctcaactctt tgagtgagct ggaagtaaag
     1261 aatcttcaaa gactaagcgg tgccatggat gaactccaca acgaaatact agaactagat
     1321 gagaaagtgg atgatctcag agctgataca ataagctcac aaatagaact cgcagtcctg
     1381 ctttccaatg aaggaataat aaacagtgaa gatgaacatc tcttggcgct tgaaagaaag
     1441 ctgaagaaaa tgctgggccc ctctgctgta gagataggga atggatgctt tgaaaccaaa
     1501 cacaagtgca accagacctg tctcgacaga atagctgctg gtacctttga tgcaggagaa
     1561 ttttctctcc ccacctttga ttcactgaat attactgctg catctttaaa tgacgatgga
     1621 ttggacaatc atactatact gctttactac tcaactgctg cctccagttt ggctgtaaca
     1681 ctgatgatag ctatctttgt tgtttatatg gtctccagag acaatgtttc ttgctccatt
     1741 tgtctataa
//
LOCUS       OR145881                1749 bp    cRNA    linear   VRL 20-JUN-2023
DEFINITION  Influenza B virus (B/Beijing/2321/2022) segment 4 hemagglutinin
            (HA) gene, complete cds.
ACCESSION   OR145881
VERSION     OR145881
KEYWORDS    .
SOURCE      Influenza B virus
  ORGANISM  Influenza B virus
            Viruses; Riboviria; Orthornavirae; Negarnaviricota;
            Polyploviricotina; Insthoviricetes; Articulavirales;
            Orthomyxoviridae; Betainfluenzavirus; Betainfluenzavirus
            influenzae.
REFERENCE   1  (bases 1 to 1749)
  AUTHORS   Wang,Y.
  TITLE     Direct Submission
  JOURNAL   Submitted (20-JUN-2023) Department of Infectious Diseases, Peking
            University People's Hospital, Xizhimen South Street, Beijing
            100044, China
COMMENT     ##Assembly-Data-START##
            Sequencing Technology :: Sanger dideoxy sequencing
            ##Assembly-Data-END##
FEATURES             Location/Qualifiers
     source          1..1749
                     /organism="Influenza B virus"
                     /mol_type="viral cRNA"
                     /strain="B/Beijing/2321/2022"
                     /isolate="2321"
                     /isolation_source="nasal swab"
                     /host="Homo sapiens"
                     /db_xref="taxon:11520"
                     /segment="4"
                     /country="China: Beijing"
                     /collection_date="30-Aug-2022"
     gene            1..1749
                     /gene="HA"
     CDS             1..1749
                     /gene="HA"
                     /function="receptor binding and fusion protein"
                     /codon_start=1
                     /product="hemagglutinin"
                     /protein_id="WJE87852"
                     /translation="MKAIIVLLMVVTSNADRICTGITSSNSPHVVKTATQGEVNVTGV
                     IPLTTTPTKSHFANLKGTETRGKLCPKCLNCTDLDVALGRPKCTGKIPSARVSILHEV
                     RPVTSGCFPIMHDRTKIRQLPNLLRGYEHVRLSTQNVINTEDAPGGPYEIGTSGSCLN
                     ITNGKGFFATMAWAVPKNKTATNPLTIEVPYICTEEEDQITVWGFHSDDETQMARLYG
                     DSKPQKFTSSANGVTTHYVSQIGGFPNQTEDGGLPQSGRIVVDYMVQKSGKTGTITYQ
                     RGILLPQKVWCASGKSKVIKGSLPLIGEADCLHEKYGGLNKSKPYYTGEHAKAIGNCP
                     IWVKTPLKLANGTKYRPPAKLLKERGFFGAIAGFLEGGWEGMIAGWHGYTSHGAHGVA
                     VAADLKSTQEAINKITKNLNSLSELEVKNLQRLSGAMDELHNEILELDEKVDDLRADT
                     ISSQIELAVLLSNEGIINSEDEHLLALERKLKKMLGPSAVEIGNGCFETKHKCNQTCL
                     DRIAAGTFDAGEFSLPTFDSLNITAAYLNDDGLDNHTILLYYSTAASSLAVTLMIAIF
                     VVYMVSRDNVSCSICL"
ORIGIN      
        1 atgaaggcaa taattgtact actcatggta gtaacatcca atgcagatcg aatctgcact
       61 gggataacat cgtcaaactc accacatgtc gtcaaaactg ctactcaagg ggaggtcaat
      121 gtgaccggtg taataccact gacaacaaca cccaccaaat ctcattttgc aaatctcaaa
      181 ggaacagaaa ccagggggaa actatgccca aaatgcctaa actgcacaga tctggatgta
      241 gccttgggca gaccaaaatg cacagggaaa ataccctctg caagggtttc aatactccat
      301 gaagtcagac ctgttacatc tgggtgcttt cctataatgc atgatagaac aaaaattaga
      361 cagctgccta accttctccg aggatacgaa catgtcaggt tatcaactca aaacgttatc
      421 aatacagaag atgcaccagg aggaccctac gaaattggaa cctcagggtc ttgcctcaac
      481 attaccaatg gaaaaggatt cttcgcaaca atggcttggg ccgtcccaaa aaacaaaaca
      541 gcaacaaatc cattaacaat agaagtacca tacatttgta cagaagaaga agaccaaatt
      601 accgtttggg ggttccactc tgacgacgag acccaaatgg caaggctcta tggggattca
      661 aagccccaga agttcacctc atctgccaac ggagtgacca cacattacgt ctcacagatt
      721 ggtggcttcc caaatcaaac agaagacgga ggactaccac aaagtggcag aattgttgtt
      781 gattacatgg tgcaaaaatc tggaaaaaca ggaacaatta cctatcaaag aggtatttta
      841 ttgcctcaaa aggtgtggtg cgcaagtggc aagagcaagg taataaaagg atccttgccc
      901 ttaattggag aagcagattg cctccatgaa aaatacggtg gattaaacaa aagcaagcct
      961 tactacacag gggaacatgc aaaggccata ggaaattgcc caatatgggt gaaaacaccc
     1021 ttgaagctgg ccaatggaac caaatataga cctcctgcaa aactattaaa ggaaagaggt
     1081 ttcttcggag ccattgctgg tttcttagag ggaggatggg aaggaatgat tgcaggttgg
     1141 cacggataca catcccatgg ggcacatgga gtagcagtgg cagctgacct taagagcact
     1201 caagaggcca taaacaagat aacaaaaaat ctcaactctt tgagtgagct agaagtaaag
     1261 aatcttcaaa gactaagcgg tgccatggat gaactccaca acgaaatact agaactagat
     1321 gagaaagtgg atgatctcag agctgataca ataagctcac aaatagaact cgcagtcctg
     1381 ctttccaatg aaggaataat aaacagtgaa gatgaacatc tcttggcgct tgaaagaaag
     1441 ctgaagaaaa tgctgggccc ctctgctgta gagataggga atggatgctt tgaaaccaaa
     1501 cacaagtgca accagacctg tctcgacaga atagctgctg gtacctttga tgcaggagaa
     1561 ttttctctcc ccacctttga ttcactgaat attactgctg catatttaaa tgacgatgga
     1621 ttggacaatc atactatact gctttactac tcaactgctg cctccagttt ggctgtaaca
     1681 ctgatgatag ctatctttgt tgtttatatg gtctccagag acaatgtttc ttgctccatt
     1741 tgtctataa
//
LOCUS       OR145882                1749 bp    cRNA    linear   VRL 20-JUN-2023
DEFINITION  Influenza B virus (B/Beijing/2322/2022) segment 4 hemagglutinin
            (HA) gene, complete cds.
ACCESSION   OR145882
VERSION     OR145882
KEYWORDS    .
SOURCE      Influenza B virus
  ORGANISM  Influenza B virus
            Viruses; Riboviria; Orthornavirae; Negarnaviricota;
            Polyploviricotina; Insthoviricetes; Articulavirales;
            Orthomyxoviridae; Betainfluenzavirus; Betainfluenzavirus
            influenzae.
REFERENCE   1  (bases 1 to 1749)
  AUTHORS   Wang,Y.
  TITLE     Direct Submission
  JOURNAL   Submitted (20-JUN-2023) Department of Infectious Diseases, Peking
            University People's Hospital, Xizhimen South Street, Beijing
            100044, China
COMMENT     ##Assembly-Data-START##
            Sequencing Technology :: Sanger dideoxy sequencing
            ##Assembly-Data-END##
FEATURES             Location/Qualifiers
     source          1..1749
                     /organism="Influenza B virus"
                     /mol_type="viral cRNA"
                     /strain="B/Beijing/2322/2022"
                     /isolate="2322"
                     /isolation_source="nasal swab"
                     /host="Homo sapiens"
                     /db_xref="taxon:11520"
                     /segment="4"
                     /country="China: Beijing"
                     /collection_date="30-Aug-2022"
     gene            1..1749
                     /gene="HA"
     CDS             1..1749
                     /gene="HA"
                     /function="receptor binding and fusion protein"
                     /codon_start=1
                     /product="hemagglutinin"
                     /protein_id="WJE87853"
                     /translation="MKAIIVLLMVVTSNADRICTGITSSNSPHVVKTATQGEVNVTGV
                     IPLTTTPTKSHFANLKGTETRGKLCPKCLNCTDLDVALGRPKCTGKIPSARVSILHEV
                     RPVTSGCFPIMHDRTKIRQLPNLLRGYEHVRLSTQNVINTEDAPGGPYEIGTSGSCLN
                     ITNGKGFFATMAWAVPKNKTATNPLTIEVPYICTEEEDQITVWGFHSDDETQMARLYG
                     DSKPQKFTSSGNGVTTHYVSQIGGFPNQTEDGGLPQSGRIVVDYMVQKSGKTGTITYQ
                     RGILLPQKVWCASGKSKVIKGSLPLIGEADCLHEKYGGLNKSKPYYTGEHAKAIGNCP
                     IWVKTPLKLANGTKYRPPAKLLKERGFFGAIAGFLEGGWEGMIAGWHGYTSHGAHGVA
                     VAADLKSTQEAINKITKNLNSLSELEVKNLQRLSGAMDELHNEILELDEKVDDLRADT
                     ISSQIELAVLLSNEGIINSEDEHLLALERKLKKMLGPSAVEIGNGCFETKHKCNQTCL
                     DRIAAGTFDAGEFSLPTFDSLNITAASLNNDGLDNHTILLYYSTAASSLAVTLMIAIF
                     VVYMVSRDNVSCSICL"
ORIGIN      
        1 atgaaggcaa taattgtact actcatggta gtaacatcca atgcagatcg aatctgcact
       61 gggataacat cgtcaaactc accacatgtc gtcaaaactg ctactcaagg ggaggtcaat
      121 gtgaccggtg taataccact gacaacaaca cccaccaaat ctcattttgc aaatctcaaa
      181 ggaacagaaa ccagggggaa actatgccca aaatgcctaa actgcacaga tctggatgta
      241 gccttgggca gaccaaaatg cacagggaaa ataccctctg caagggtttc aatactccat
      301 gaagtcagac ctgttacatc tgggtgcttt cctataatgc atgatagaac aaaaattaga
      361 cagctgccta accttctccg aggatacgaa catgtcaggt tatcaactca aaacgttatc
      421 aatacagaag atgcaccagg aggaccctac gaaattggaa cctcagggtc ttgcctcaac
      481 attaccaatg gaaaaggatt cttcgcaaca atggcttggg ccgtcccaaa aaacaaaaca
      541 gcaacaaatc cattaacaat agaagtacca tacatttgta cagaagaaga agaccaaatt
      601 accgtttggg ggttccactc tgacgacgag acccaaatgg caaggctcta tggggattca
      661 aagccccaga agttcacctc atctggcaac ggagtgacca cacattacgt ctcacagatt
      721 ggtggcttcc caaatcaaac agaagacgga ggactaccac aaagtggcag aattgttgtt
      781 gattacatgg tgcaaaaatc tggaaaaaca ggaacaatta cctatcaaag aggtatttta
      841 ttgcctcaaa aggtgtggtg cgcaagtggc aagagcaagg taataaaagg atccttgccc
      901 ttaattggag aagcagattg cctccatgaa aaatacggtg gattaaacaa aagcaagcct
      961 tactacacag gggaacatgc aaaggccata ggaaattgcc caatatgggt gaaaacaccc
     1021 ttgaagctgg caaatggaac caaatataga cctcctgcaa aactattaaa ggaaagaggt
     1081 ttcttcggag ccattgctgg tttcttagag ggaggatggg aaggaatgat tgcaggctgg
     1141 cacggataca catcccatgg ggcacatgga gtagcagtgg cagctgacct taagagcact
     1201 caagaggcca taaacaagat aacaaaaaat ctcaactctt tgagtgagct ggaagtaaag
     1261 aatcttcaaa gactaagcgg tgccatggat gaacttcaca acgaaatact agaactagat
     1321 gagaaagtgg atgatctcag agctgataca ataagctcac aaatagaact cgcagtcctg
     1381 ctttccaatg aaggaataat aaacagtgaa gatgaacatc tcttggcgct tgaaagaaag
     1441 ctgaagaaaa tgctgggccc ctctgctgta gagataggga atggatgctt tgaaaccaaa
     1501 cacaagtgca accagacctg tctcgacaga atagctgctg gtacctttga tgcaggagaa
     1561 ttttctctcc ccacctttga ttcactgaat attactgctg catctttaaa taacgatgga
     1621 ttggacaatc atactatact gctttactac tcaactgctg cctccagttt ggctgtaaca
     1681 ctgatgatag ctatctttgt tgtttatatg gtctccagag acaatgtttc ttgctccatt
     1741 tgtctataa
//
LOCUS       OR145883                1749 bp    cRNA    linear   VRL 20-JUN-2023
DEFINITION  Influenza B virus (B/Beijing/2324/2022) segment 4 hemagglutinin
            (HA) gene, complete cds.
ACCESSION   OR145883
VERSION     OR145883
KEYWORDS    .
SOURCE      Influenza B virus
  ORGANISM  Influenza B virus
            Viruses; Riboviria; Orthornavirae; Negarnaviricota;
            Polyploviricotina; Insthoviricetes; Articulavirales;
            Orthomyxoviridae; Betainfluenzavirus; Betainfluenzavirus
            influenzae.
REFERENCE   1  (bases 1 to 1749)
  AUTHORS   Wang,Y.
  TITLE     Direct Submission
  JOURNAL   Submitted (20-JUN-2023) Department of Infectious Diseases, Peking
            University People's Hospital, Xizhimen South Street, Beijing
            100044, China
COMMENT     ##Assembly-Data-START##
            Sequencing Technology :: Sanger dideoxy sequencing
            ##Assembly-Data-END##
FEATURES             Location/Qualifiers
     source          1..1749
                     /organism="Influenza B virus"
                     /mol_type="viral cRNA"
                     /strain="B/Beijing/2324/2022"
                     /isolate="2324"
                     /isolation_source="nasal swab"
                     /host="Homo sapiens"
                     /db_xref="taxon:11520"
                     /segment="4"
                     /country="China: Beijing"
                     /collection_date="30-Aug-2022"
     gene            1..1749
                     /gene="HA"
     CDS             1..1749
                     /gene="HA"
                     /function="receptor binding and fusion protein"
                     /codon_start=1
                     /product="hemagglutinin"
                     /protein_id="WJE87854"
                     /translation="MKAIIVLLMVVTSNADRICTGITSSNSPHVVKTATQGEVNVTGV
                     IPLTTTPTKSHFANLKGTETRGKLCPKCLNCTDLDVALGRPKCTGKIPSARVSILHEV
                     RPVTSGCFPIMHDRTKIRQLPNLLRGYEHVRLSTQNVINTEDAPGGPYEIGTSGSCLN
                     ITNGKGFFTTMAWAVPKNKTATNPLTIEVPYICTEEEDQITVWGFHSDDETQMARLYG
                     DSKPQKFTSSANGVTTHYVSQIGGFPNQTEDGGLPQSGRIVVDYMVQKSGKTGTITYQ
                     RGILLPQKVWCASGKSKVIKGSLPLIGEADCLHEKYGGLNKSKPYYTGEHAKAIGNCP
                     IWVKTPLKLANGTKYRPPAKLLKERGFFGAIAGFLEGGWEGMIAGWHGYTSHGAHGVA
                     VAADLKSTQEAINKITKNLNSLSELEVKNLQRLRSAMDELHNEILELDEKVDDLRADT
                     ISSQIELAVLLSNEGIINSEDEHLLALERKLKKMLGPSAVEIGNGCFETKHKCNQTCL
                     DRIAAGTFDAGEFSLPTFDSLNITAASLNDDGLDNHTILLYYSTAASSLAVTLMIAIF
                     VVYMVSRDNVSCSICL"
ORIGIN      
        1 atgaaggcaa taattgtact actcatggta gtaacatcca atgcagatcg aatctgcact
       61 gggataacat cgtcaaactc accacatgtc gtcaaaactg ctactcaagg ggaggtcaat
      121 gtgaccggtg taataccact gacaacaaca cccaccaaat ctcattttgc aaatctcaaa
      181 ggaacagaaa ccagggggaa actatgccca aaatgcctaa actgcacaga tctggatgta
      241 gccttgggca gaccaaaatg cacagggaaa ataccctctg caagggtttc aatactccat
      301 gaagtcagac ctgttacatc tgggtgcttt cctataatgc atgatagaac aaaaattaga
      361 cagctgccta accttctccg aggatacgaa catgtcaggt tatcaactca aaacgttatc
      421 aatacagaag atgcaccagg aggaccctac gaaattggaa cctcagggtc ttgcctcaac
      481 attaccaatg gaaaaggatt cttcacaaca atggcttggg ccgtcccaaa aaacaaaaca
      541 gcaacaaatc cattaacaat agaagtacca tacatttgta cagaagaaga agaccaaatt
      601 accgtttggg ggttccactc tgacgacgag acccaaatgg caaggctcta tggggattca
      661 aagccccaga agttcacctc atctgccaac ggagtgacca cacattacgt ctcacagatt
      721 ggtggcttcc caaatcaaac agaagacgga ggactaccac aaagtggcag aattgttgtt
      781 gattacatgg tgcaaaaatc tggaaaaaca ggaacaatta cctatcaaag aggtatttta
      841 ttgcctcaaa aggtgtggtg cgcaagtggc aagagcaagg taataaaagg atccttgccc
      901 ttaattggag aagcagattg cctccatgaa aaatacggtg gattaaacaa aagcaagcct
      961 tactacacag gggaacatgc aaaggccata gggaattgcc caatatgggt gaaaacaccc
     1021 ttgaagctgg ccaatggaac caaatataga cctcctgcaa aactattaaa ggaaagaggt
     1081 ttcttcggag ccattgctgg tttcttagag ggaggatggg aaggaatgat tgcaggttgg
     1141 cacggataca catcccatgg ggcacatgga gtagcagtgg cagctgacct taagagcact
     1201 caagaggcca taaacaagat aacaaaaaat ctcaactctt tgagtgagct ggaagtaaag
     1261 aatcttcaaa gactacgcag tgccatggat gaactccaca acgaaatact agaactagat
     1321 gagaaagtgg atgatctcag agctgataca ataagctcac aaatagaact cgcagtcctg
     1381 ctttccaatg aaggaataat aaacagtgaa gatgaacatc tcttggcgct tgaaagaaag
     1441 ctgaagaaaa tgctgggccc ctctgctgta gagataggga atggatgctt tgaaaccaaa
     1501 cacaagtgca accagacctg tctcgacaga atagctgctg gtacctttga tgcaggagaa
     1561 ttttctctcc ccacctttga ttcactgaat attactgctg catctttaaa tgacgatgga
     1621 ttggacaatc atactatact gctttactac tcaactgctg cctccagttt ggctgtaaca
     1681 ctgatgatag ctatctttgt tgtttatatg gtctccagag acaatgtttc ttgctccatt
     1741 tgtctataa
//
LOCUS       OR145884                1749 bp    cRNA    linear   VRL 20-JUN-2023
DEFINITION  Influenza B virus (B/Beijing/2325/2022) segment 4 hemagglutinin
            (HA) gene, complete cds.
ACCESSION   OR145884
VERSION     OR145884
KEYWORDS    .
SOURCE      Influenza B virus
  ORGANISM  Influenza B virus
            Viruses; Riboviria; Orthornavirae; Negarnaviricota;
            Polyploviricotina; Insthoviricetes; Articulavirales;
            Orthomyxoviridae; Betainfluenzavirus; Betainfluenzavirus
            influenzae.
REFERENCE   1  (bases 1 to 1749)
  AUTHORS   Wang,Y.
  TITLE     Direct Submission
  JOURNAL   Submitted (20-JUN-2023) Department of Infectious Diseases, Peking
            University People's Hospital, Xizhimen South Street, Beijing
            100044, China
COMMENT     ##Assembly-Data-START##
            Sequencing Technology :: Sanger dideoxy sequencing
            ##Assembly-Data-END##
FEATURES             Location/Qualifiers
     source          1..1749
                     /organism="Influenza B virus"
                     /mol_type="viral cRNA"
                     /strain="B/Beijing/2325/2022"
                     /isolate="2325"
                     /isolation_source="nasal swab"
                     /host="Homo sapiens"
                     /db_xref="taxon:11520"
                     /segment="4"
                     /country="China: Beijing"
                     /collection_date="30-Aug-2022"
     gene            1..1749
                     /gene="HA"
     CDS             1..1749
                     /gene="HA"
                     /function="receptor binding and fusion protein"
                     /codon_start=1
                     /product="hemagglutinin"
                     /protein_id="WJE87855"
                     /translation="MKAIIVLLMVVTSNADRICTGITSSNSPHVVKTATQGEVNVTGV
                     IPLTTTPTKSHFANLKGTETRGKLCPKCLNCTDLDVALGRPKCTGKIPSAKVSILHEV
                     RPVTSGCFPMMHDRTKIRQLPNLLRGYEHVRLSTHNVINAEDAPGGPYEIGTSGSCPN
                     ITNGKGFFATMAWAVPKNKTATNPLTIEVPYICTEEEDQITVWGFHSDDETQMAKLYG
                     DSKPQKFTSSANGMTTHYVSQIGGFPNQTEDGGLQQSGRIVVDYMVQKSGKTGTITYQ
                     RGILLPQKVWCASGKSKVIKGSLPLVGEADCLHEKYGGLNKSKPYYTGEHAKAIGNCP
                     IWVKTPLKLANGTKYRPPAKLLKERGFFGAIAGFLEGGWEGMIAGWHGYTSHGAHGVA
                     VAADLKSTQEAINKITKNLNSLSELEVKNLQRLRSAMDELHNEILELDEKVDDLRADT
                     ISSQIELAVLLSNEGIINSEDEHLLALERKLKKMLGPSAVEIGNGCFETKHKCNQTCL
                     DRIAAGTFDAGEFSLPTFDSLNITAASLNDDGLDNHTILLYYSTAASSLAVTLMIAIF
                     VVYMVSRDNVSCSICL"
ORIGIN      
        1 atgaaggcaa taattgtact actcatggta gtaacatcca atgcagatcg aatctgcact
       61 gggataacat cgtcaaactc accacatgtc gtcaaaactg ctactcaagg ggaggtcaat
      121 gtgaccggtg taataccact gacaacaaca cccaccaaat ctcattttgc aaatctcaaa
      181 ggaacagaaa ccagggggaa actatgccca aaatgcctca actgcacaga tctggatgta
      241 gccttgggca gaccaaaatg cacagggaaa ataccctctg caaaggtttc aatactccat
      301 gaagtcagac ctgttacatc tgggtgcttt cccatgatgc atgatagaac aaaaattaga
      361 cagctgccta accttctccg aggatacgaa catgtcagat tatcaactca caacgttatc
      421 aatgcagaag atgcaccagg aggaccctac gaaattggaa cctcagggtc ttgccctaac
      481 attaccaatg gaaaaggatt cttcgcaaca atggcttggg ccgtcccaaa aaacaaaaca
      541 gcaacaaatc cattaacaat agaagtacca tacatttgta cagaagaaga agaccaaatt
      601 accgtttggg ggttccactc tgacgacgag acccaaatgg caaagctcta tggggactca
      661 aagccccaga agttcacctc atctgccaac ggaatgacca cacattacgt ttcacagatt
      721 ggtggcttcc caaatcaaac agaagacgga ggactacaac aaagtggcag aattgttgtt
      781 gattacatgg tgcaaaaatc tggaaaaaca ggaacaatta cctatcaaag aggtatttta
      841 ttgccccaaa aggtgtggtg cgcaagtggc aagagcaagg taataaaagg atccttgccc
      901 ttagttggag aagcagattg cctccatgaa aaatacggtg gattaaacaa aagcaagcct
      961 tactacacag gggaacatgc aaaggccata ggaaattgcc caatatgggt gaaaacaccc
     1021 ttgaagctgg ccaatggaac caaatataga cctcctgcaa aactattaaa ggaaagaggt
     1081 ttcttcggag ccattgctgg tttcttagag ggaggatggg aaggaatgat tgcaggttgg
     1141 cacggataca catcccatgg ggcacatgga gtagcggtgg cagctgacct taagagcact
     1201 caagaggcca taaacaagat aacaaaaaat ctcaactctt tgagtgagct ggaagtaaag
     1261 aatcttcaaa gactacgcag tgccatggat gaactccata acgaaatact agaactagat
     1321 gagaaagtgg atgatctcag agctgataca ataagctcac aaatagaact cgcagtcctg
     1381 ctttccaatg aaggaataat aaacagtgaa gatgaacatc tcttggcgct tgaaagaaag
     1441 ctgaagaaaa tgctgggccc ctctgctgta gagataggga atggatgctt tgaaaccaaa
     1501 cacaagtgca accagacctg tctcgacaga atagctgctg gtacctttga tgcaggagaa
     1561 ttttctctcc ccacctttga ttcactgaat attactgctg catctttaaa tgacgatgga
     1621 ttggacaatc atactatact gctttactac tcaactgctg cctccagttt ggctgtaaca
     1681 ctgatgatag ctatctttgt tgtttatatg gtctccagag acaatgtttc ttgctccatt
     1741 tgtctataa
//
LOCUS       OR145885                1749 bp    cRNA    linear   VRL 20-JUN-2023
DEFINITION  Influenza B virus (B/Beijing/2326/2022) segment 4 hemagglutinin
            (HA) gene, complete cds.
ACCESSION   OR145885
VERSION     OR145885
KEYWORDS    .
SOURCE      Influenza B virus
  ORGANISM  Influenza B virus
            Viruses; Riboviria; Orthornavirae; Negarnaviricota;
            Polyploviricotina; Insthoviricetes; Articulavirales;
            Orthomyxoviridae; Betainfluenzavirus; Betainfluenzavirus
            influenzae.
REFERENCE   1  (bases 1 to 1749)
  AUTHORS   Wang,Y.
  TITLE     Direct Submission
  JOURNAL   Submitted (20-JUN-2023) Department of Infectious Diseases, Peking
            University People's Hospital, Xizhimen South Street, Beijing
            100044, China
COMMENT     ##Assembly-Data-START##
            Sequencing Technology :: Sanger dideoxy sequencing
            ##Assembly-Data-END##
FEATURES             Location/Qualifiers
     source          1..1749
                     /organism="Influenza B virus"
                     /mol_type="viral cRNA"
                     /strain="B/Beijing/2326/2022"
                     /isolate="2326"
                     /isolation_source="nasal swab"
                     /host="Homo sapiens"
                     /db_xref="taxon:11520"
                     /segment="4"
                     /country="China: Beijing"
                     /collection_date="30-Aug-2022"
     gene            1..1749
                     /gene="HA"
     CDS             1..1749
                     /gene="HA"
                     /function="receptor binding and fusion protein"
                     /codon_start=1
                     /product="hemagglutinin"
                     /protein_id="WJE87856"
                     /translation="MKAIIVLLMVVTSNADRICTGITSSNSPHVVKTATQGEVNVTGV
                     IPLTTTPTKSHFANLKGTETRGKLCPKCLNCTDLDVALGRPKCTGKIPSARVSILHEV
                     RPVTSGCFPIMHDRTKIRQLPNLLRGYEHVRLSTQNVINTEDAPGGPYEIGTSGSCLN
                     ITNGKGFFATMAWAVPKNKTATNPLTIEVPYICTEEEDQITVWGFHSDDETQMARLYG
                     DSKPQKFTSSANGVTTHYVSQIGGFPNQTEDGGLPQSGRIVVDYMVQKSGKTGTITYQ
                     RGILLPQKVWCASGKSKVIKGSLPLIGEADCLHEKYGGLNKSKPYYTGEHAKAIGNCP
                     IWVKTPLKLANGTKYRPPAKLLKERGFFGAIAGFLEGGWEGMIAGWHGYTSHGAHGVA
                     VAADLKSTQEAINKITKNLNSLSELEVKNLQRLSGAMDELHNEILELDEKVDDLRADT
                     ISSQIELAVLLSNEGIINSEDEHLLALERKLKKMLGPSAVEIGNGCFETKHKCNQTCL
                     DRIAAGTFDAGEFSLPTFDSLNITAASLNDDGLDNHTILLYYSTAASSLAVTLMIAIF
                     VVYMVSRDNVSCSICL"
ORIGIN      
        1 atgaaggcaa taattgtact actcatggta gtaacatcca atgcagatcg aatctgcact
       61 gggataacat cgtcaaactc accacatgtc gtcaaaactg ctactcaagg ggaggtcaat
      121 gtgaccggtg taataccact gacaacaaca cccaccaaat ctcattttgc aaatctcaaa
      181 ggaacagaaa ccagggggaa actatgccca aaatgcctaa actgcacaga tctggatgta
      241 gccttgggca gaccaaaatg cacagggaaa ataccctctg caagggtttc aatactccat
      301 gaagtcagac ctgttacatc tgggtgcttt cctataatgc atgatagaac aaaaattaga
      361 cagctgccta accttctccg aggatacgaa catgtcaggt tatcaactca aaacgttatc
      421 aatacagaag atgcaccagg aggaccctac gaaattggaa cctcagggtc ttgcctcaac
      481 attaccaatg gaaaaggatt cttcgcaaca atggcttggg ccgtcccaaa aaacaaaaca
      541 gcaacaaatc cattaacaat agaagtacca tacatttgta cagaagaaga agaccaaatt
      601 accgtttggg ggttccactc tgacgacgag acccaaatgg caaggctcta tggggattca
      661 aagccccaga agttcacctc atctgccaac ggagtgacca cacattacgt ctcacagatt
      721 ggtggcttcc caaatcaaac agaagacgga ggactaccac aaagtggcag aattgttgtt
      781 gattacatgg tgcaaaaatc tggaaaaaca ggaacaatta cctatcaaag aggtatttta
      841 ttgcctcaaa aggtgtggtg cgcaagtggc aagagcaagg taataaaagg atccttgccc
      901 ttaattggag aagcagattg cctccatgaa aaatacggtg gattaaacaa aagcaagcct
      961 tactacacag gggaacatgc aaaggccata ggaaattgcc caatatgggt gaaaacaccc
     1021 ttgaagctgg ccaatggaac caaatataga cctcctgcaa aactattaaa ggaaagaggt
     1081 ttcttcggag ccattgctgg tttcttagag ggaggatggg aaggaatgat tgcaggttgg
     1141 cacggataca catcccatgg ggcacatgga gtagcagtgg cagctgacct taagagcact
     1201 caagaggcca taaacaagat aacaaaaaat ctcaactctt tgagtgagct ggaagtaaag
     1261 aatcttcaaa gactaagcgg tgccatggat gaactccaca acgaaatact agaactagat
     1321 gagaaagtgg atgatctcag agctgataca ataagctcac aaatagaact cgcagtcctg
     1381 ctttccaatg aaggaataat aaacagtgaa gatgaacatc tcttggcgct tgaaagaaag
     1441 ctgaagaaaa tgctgggccc ctctgctgta gagataggga atggatgctt tgaaaccaaa
     1501 cacaagtgca accagacctg tctcgacaga atagctgctg gtacctttga tgcaggagaa
     1561 ttttctctcc ccacctttga ttcactgaat attactgctg catctttaaa tgacgatgga
     1621 ttggacaatc atactatact gctttactac tcaactgctg cctccagttt ggctgtaaca
     1681 ctgatgatag ctatctttgt tgtttatatg gtctccagag acaatgtttc ttgctccatt
     1741 tgtctataa
//
LOCUS       OR145886                1749 bp    cRNA    linear   VRL 20-JUN-2023
DEFINITION  Influenza B virus (B/Beijing/2327/2022) segment 4 hemagglutinin
            (HA) gene, complete cds.
ACCESSION   OR145886
VERSION     OR145886
KEYWORDS    .
SOURCE      Influenza B virus
  ORGANISM  Influenza B virus
            Viruses; Riboviria; Orthornavirae; Negarnaviricota;
            Polyploviricotina; Insthoviricetes; Articulavirales;
            Orthomyxoviridae; Betainfluenzavirus; Betainfluenzavirus
            influenzae.
REFERENCE   1  (bases 1 to 1749)
  AUTHORS   Wang,Y.
  TITLE     Direct Submission
  JOURNAL   Submitted (20-JUN-2023) Department of Infectious Diseases, Peking
            University People's Hospital, Xizhimen South Street, Beijing
            100044, China
COMMENT     ##Assembly-Data-START##
            Sequencing Technology :: Sanger dideoxy sequencing
            ##Assembly-Data-END##
FEATURES             Location/Qualifiers
     source          1..1749
                     /organism="Influenza B virus"
                     /mol_type="viral cRNA"
                     /strain="B/Beijing/2327/2022"
                     /isolate="2327"
                     /isolation_source="nasal swab"
                     /host="Homo sapiens"
                     /db_xref="taxon:11520"
                     /segment="4"
                     /country="China: Beijing"
                     /collection_date="30-Aug-2022"
     gene            1..1749
                     /gene="HA"
     CDS             1..1749
                     /gene="HA"
                     /function="receptor binding and fusion protein"
                     /codon_start=1
                     /product="hemagglutinin"
                     /protein_id="WJE87857"
                     /translation="MKAIIVLLMVVTSNADRICTGITSSNSPHVVKTATQGEVNVTGV
                     IPLTTTPTKSHFANLKGTETRGKLCPKCLNCTDLDVALGRPKCTGKIPSARVSILHEV
                     RPVTSGCFPIMHDRTKIRQLPNLLRGYEHVRLSTQNVINTEDAPGGPYEIGTSGSCLN
                     ITNGKGFFATMAWAVPKNKTATNPLTIEVPYICTEEEDQITVWGFHSDDETQMARLYG
                     DSKPQKFTSSANGVTTHYVSQIGGFPNQTEDGGLPQSGRIVVDYMVQKSGKTGTITYQ
                     RGILLPQKVWCASGKSKVIKGSLPLIGEADCLHEKYGGLNKSKPYYTGEHAKAIGNCP
                     IWVKTPLKLANGTKYRPPAKLLKERGFFGAIAGFLEGGWEGMIAGWHGYTSHGAHGVA
                     VAADLKSTQEAINKITKNLNSLSELEVKNLQRLSGAMDELHNEILELDEKVDDLRADT
                     ISSQIELAVLLSNEGIINSEDEHLLALERKLKKMLGPSAVEIGNGCFETKHKCNQTCL
                     DRIAAGTFDAGEFSLPTFDSLNITAASLNDDGLDNHTILLYYSTAASSLAVTLMIAIF
                     VVYMVSRDNVSCSICL"
ORIGIN      
        1 atgaaggcaa taattgtact actcatggta gtaacatcca atgcagatcg aatctgcact
       61 gggataacat cgtcaaactc accacatgtc gtcaaaactg ctactcaagg ggaggtcaat
      121 gtgaccggtg taataccact gacaacaaca cccaccaaat ctcattttgc aaatctcaaa
      181 ggaacagaaa ccagggggaa actatgccca aaatgcctaa actgcacaga tctggatgta
      241 gccttgggca gaccaaaatg cacagggaaa ataccctctg caagggtttc aatactccat
      301 gaagtcagac ctgttacatc tgggtgcttt cctataatgc atgatagaac aaaaattaga
      361 cagctgccta accttctccg aggatacgaa catgtcaggt tatcaactca aaacgttatc
      421 aatacagaag atgcaccagg aggaccctac gaaattggaa cctcagggtc ttgcctcaac
      481 attaccaatg gaaaaggatt cttcgcaaca atggcttggg ccgtcccaaa aaacaaaaca
      541 gcaacaaatc cattaacaat agaagtacca tacatttgta cagaagaaga agaccaaatt
      601 accgtttggg ggttccactc tgacgacgag acccaaatgg caaggctcta tggggattca
      661 aagccccaga agttcacctc atctgccaac ggagtgacca cacattacgt ctcacagatt
      721 ggtggcttcc caaatcaaac agaagacgga ggactaccac aaagtggcag aattgttgtt
      781 gattacatgg tgcaaaaatc tggaaaaaca ggaacaatta cctatcaaag aggtatttta
      841 ttgcctcaaa aggtgtggtg cgcaagtggc aagagcaagg taataaaagg atccttgccc
      901 ttaattggag aagcagattg cctccatgaa aaatacggtg gattaaacaa aagcaagcct
      961 tactacacag gggaacatgc aaaggccata ggaaattgcc caatatgggt gaaaacaccc
     1021 ttgaagctgg ccaatggaac caaatataga cctcctgcaa aactattaaa ggaaagaggt
     1081 ttcttcggag ccattgctgg tttcttagag ggaggatggg aaggaatgat tgcaggttgg
     1141 cacggataca catcccatgg ggcacatgga gtagcagtgg cagctgacct taagagcact
     1201 caagaggcca taaacaagat aacaaaaaat ctcaactctt tgagtgagct ggaagtaaag
     1261 aatcttcaaa gactaagcgg tgccatggat gaactccaca acgaaatact agaactagat
     1321 gagaaagtgg atgatctcag agctgataca ataagctcac aaatagaact cgcagtcctg
     1381 ctttccaatg aaggaataat aaacagtgaa gatgaacatc tcttggcgct tgaaagaaag
     1441 ctgaagaaaa tgctgggccc ctctgctgta gagataggga atggatgctt tgaaaccaaa
     1501 cacaagtgca accagacctg tctcgacaga atagctgctg gtacctttga tgcaggagaa
     1561 ttttctctcc ccacttttga ttcactgaat attactgctg catctttaaa tgacgatgga
     1621 ttggacaatc atactatact gctttactac tcaactgctg cctccagttt ggctgtaaca
     1681 ctgatgatag ctatctttgt tgtttatatg gtctccagag acaatgtttc ttgctccatt
     1741 tgtctataa
//
LOCUS       OR145887                1749 bp    cRNA    linear   VRL 20-JUN-2023
DEFINITION  Influenza B virus (B/Beijing/2328/2022) segment 4 hemagglutinin
            (HA) gene, complete cds.
ACCESSION   OR145887
VERSION     OR145887
KEYWORDS    .
SOURCE      Influenza B virus
  ORGANISM  Influenza B virus
            Viruses; Riboviria; Orthornavirae; Negarnaviricota;
            Polyploviricotina; Insthoviricetes; Articulavirales;
            Orthomyxoviridae; Betainfluenzavirus; Betainfluenzavirus
            influenzae.
REFERENCE   1  (bases 1 to 1749)
  AUTHORS   Wang,Y.
  TITLE     Direct Submission
  JOURNAL   Submitted (20-JUN-2023) Department of Infectious Diseases, Peking
            University People's Hospital, Xizhimen South Street, Beijing
            100044, China
COMMENT     ##Assembly-Data-START##
            Sequencing Technology :: Sanger dideoxy sequencing
            ##Assembly-Data-END##
FEATURES             Location/Qualifiers
     source          1..1749
                     /organism="Influenza B virus"
                     /mol_type="viral cRNA"
                     /strain="B/Beijing/2328/2022"
                     /isolate="2328"
                     /isolation_source="nasal swab"
                     /host="Homo sapiens"
                     /db_xref="taxon:11520"
                     /segment="4"
                     /country="China: Beijing"
                     /collection_date="30-Aug-2022"
     gene            1..1749
                     /gene="HA"
     CDS             1..1749
                     /gene="HA"
                     /function="receptor binding and fusion protein"
                     /codon_start=1
                     /product="hemagglutinin"
                     /protein_id="WJE87858"
                     /translation="MKAIIVLLMVVTSNADRICTGITSSNSPHVVKTATQGEVNVTGV
                     IPLTTTPTKSHFANLKGTETRGKLCPKCLNCTDLDVALGRPKCTGKIPSARVSILHEV
                     RPVTSGCFPIMHDRTKIRQLPNLLRGYEHVRLSTQNVINTEDAPGGPYEIGTSGSCLN
                     ITNGKGFFVTMAWAVPKNKTATNPLTIEVPYICTEEEDQITVWGFHSDDETQMARLYG
                     DSKPQKFTSSANGVTTHYVSQIGGFPNQTEDGGLPQSGRIVVDYMVQKSGKTGTITYQ
                     RGILLPQKVWCASGKSKVIKGSLPLIGEADCLHEKYGGLNKSKPYYTGEHAKAIGNCP
                     IWVKTPLKLANGTKYRPPAKLLKERGFFGAIAGFLEGGWEGMIAGWHGYTSHGAHGVA
                     VAADLKSTQEAINKITKNLNSLSELEVKNLQRLSGAMDELHNEILELDEKVDDLRADT
                     ISSQIELAVLLSNEGIINSEDEHLLALERKLKKMLGPSAVEIGNGCFETKHKCNQTCL
                     DRIAAGTFDAGEFSLPTFDSLNITAASLNDDGLDNHTILLYYSTAASSLAVTLMIAIF
                     VVYMVSRDNVSCSICL"
ORIGIN      
        1 atgaaggcaa taattgtact actcatggta gtaacatcca atgcagatcg aatctgcact
       61 gggataacat cgtcaaactc accacatgtc gtcaaaactg ctactcaagg ggaggtcaat
      121 gtgaccggtg taataccact gacaacaaca cccaccaaat ctcattttgc aaatctcaaa
      181 ggaacagaaa ccagggggaa actatgccca aaatgcctaa actgcacaga tctggatgta
      241 gccttgggca gaccaaaatg cacagggaaa ataccctctg caagggtttc aatactccat
      301 gaagtcagac ctgttacatc tgggtgcttt cctataatgc atgatagaac aaaaattaga
      361 cagctgccta accttctccg aggatacgaa catgtcaggt tatcaactca aaacgttatc
      421 aatacagaag atgcaccagg aggaccctac gaaattggaa cctcagggtc ttgcctcaac
      481 attaccaatg gaaaaggatt cttcgtaaca atggcttggg ccgtcccaaa aaacaaaaca
      541 gcaacaaatc cattaacaat agaagtacca tacatttgta cagaagaaga agaccaaatt
      601 accgtttggg ggttccactc tgacgacgag acccaaatgg caaggctcta tggggattca
      661 aagccccaga agttcacctc atctgccaac ggagtgacca cacattacgt ctcacagatt
      721 ggtggcttcc caaatcaaac agaagacgga ggactaccac aaagtggcag aattgttgtt
      781 gattacatgg tgcaaaaatc tggaaaaaca ggaacaatta cctatcaaag aggtatttta
      841 ttgcctcaaa aggtgtggtg cgcaagtggc aagagcaagg taataaaagg atccttgccc
      901 ttaattggag aagcagattg cctccatgaa aaatacggtg gattaaacaa aagcaagcct
      961 tactacacag gggaacatgc aaaggccata ggaaattgcc caatatgggt gaaaacaccc
     1021 ttgaagctgg ccaatggaac caaatataga cctcctgcaa aattattaaa ggaaagaggt
     1081 ttcttcggag ccattgctgg tttcttagag ggaggatggg aaggaatgat tgcaggttgg
     1141 cacggataca catcccatgg ggcacatgga gtagcagtgg cagctgacct taagagcact
     1201 caagaggcta taaacaagat aacaaaaaat ctcaactctt tgagtgagct ggaagtaaag
     1261 aatcttcaaa gactaagcgg tgccatggat gaacttcaca acgaaatact agaactagat
     1321 gagaaagtgg atgatctcag agctgataca ataagctcac aaatagaact cgcagtcctg
     1381 ctttccaatg aaggaataat aaacagtgaa gatgaacatc tcttggcgct tgaaagaaag
     1441 ctgaagaaaa tgctgggccc ctctgctgta gagataggga atggatgctt tgaaaccaaa
     1501 cacaagtgca accagacctg tctcgacaga atagctgctg gtacctttga tgcaggagaa
     1561 ttttctctcc ccacctttga ttcactgaat attactgctg catctttaaa tgacgatgga
     1621 ttggacaatc atactatact gctttactac tcaactgctg cctccagttt ggctgtaaca
     1681 ctgatgatag ctatctttgt tgtttatatg gtctccagag acaatgtttc ttgctccatt
     1741 tgtctataa
//
LOCUS       OR145888                1749 bp    cRNA    linear   VRL 20-JUN-2023
DEFINITION  Influenza B virus (B/Beijing/2329/2022) segment 4 hemagglutinin
            (HA) gene, complete cds.
ACCESSION   OR145888
VERSION     OR145888
KEYWORDS    .
SOURCE      Influenza B virus
  ORGANISM  Influenza B virus
            Viruses; Riboviria; Orthornavirae; Negarnaviricota;
            Polyploviricotina; Insthoviricetes; Articulavirales;
            Orthomyxoviridae; Betainfluenzavirus; Betainfluenzavirus
            influenzae.
REFERENCE   1  (bases 1 to 1749)
  AUTHORS   Wang,Y.
  TITLE     Direct Submission
  JOURNAL   Submitted (20-JUN-2023) Department of Infectious Diseases, Peking
            University People's Hospital, Xizhimen South Street, Beijing
            100044, China
COMMENT     ##Assembly-Data-START##
            Sequencing Technology :: Sanger dideoxy sequencing
            ##Assembly-Data-END##
FEATURES             Location/Qualifiers
     source          1..1749
                     /organism="Influenza B virus"
                     /mol_type="viral cRNA"
                     /strain="B/Beijing/2329/2022"
                     /isolate="2329"
                     /isolation_source="nasal swab"
                     /host="Homo sapiens"
                     /db_xref="taxon:11520"
                     /segment="4"
                     /country="China: Beijing"
                     /collection_date="30-Aug-2022"
     gene            1..1749
                     /gene="HA"
     CDS             1..1749
                     /gene="HA"
                     /function="receptor binding and fusion protein"
                     /codon_start=1
                     /product="hemagglutinin"
                     /protein_id="WJE87859"
                     /translation="MKAIIVLLMVVTSNADRICTGITSSNSPHVVKTATQGEVNVTGV
                     IPLTTTPTKSHFANLKGTETRGKLCPKCLNCTDLDVALGRPKCTGKIPSARVSILHEV
                     RPVTSGCFPIMHDRTKIRQLPNLLRGYEHVRLSTQNVINTEDAPGGPYEIGTSGSCLN
                     ITNGKGFFATMAWAVPKNKTATNPLTIEVPYICTEEEDQITVWGFHSDDETQMARLYG
                     DSKPQKFTSSANGVTTHYVSQIGGFPNQTEDGGLPQSGRIVVDYMVQKSGKTGTITYQ
                     RGILLPQKVWCASGKSKVIKGSLPLIGEADCLHEKYGGLNKSKPYYTGEHAKAIGNCP
                     IWVKTPLKLANGTKYRPPAKLLKERGFFGAIAGFLEGGWEGMIAGWHGYTSHGAHGVA
                     VAADLKSTQEAINKITKNLNSLSELEVKNLQRLSGAMDELHNEILELDEKVDDLRADT
                     ISSQIELAVLLSNEGIINSEDEHLLALERKLKKMLGPSAVEIGNGCFETKHKCNQTCL
                     DRIAAGTFDAGEFSLPTFDSLNITAASLNDDGLDNHTILLYYSTAASSLAVTLMIAIF
                     VVYMVSRDNVSCSICL"
ORIGIN      
        1 atgaaggcaa taattgtact actcatggta gtaacatcca atgcagatcg aatctgcact
       61 gggataacat cgtcaaactc accacatgtc gtcaaaactg ctactcaagg ggaggtcaat
      121 gtgaccggtg taataccact gacaacaaca cccaccaaat ctcattttgc aaatctcaaa
      181 ggaacagaaa ccagggggaa actatgccca aaatgcctaa actgcacaga tctggatgta
      241 gccttgggca gaccaaaatg cacagggaaa ataccctctg caagggtttc aatactccat
      301 gaagtcagac ctgttacatc tgggtgcttt cctataatgc atgatagaac aaaaattaga
      361 cagctgccta accttctccg aggatacgaa catgtcaggt tatcaactca aaacgttatc
      421 aatacagaag atgcaccagg aggaccctac gaaattggaa cctcagggtc ttgcctcaac
      481 attaccaatg gaaaaggatt cttcgcaaca atggcctggg ccgtcccaaa aaacaaaaca
      541 gcaacaaatc cattaacaat agaagtacca tacatttgta cagaagaaga agaccaaatt
      601 accgtttggg ggttccactc tgacgacgag acccaaatgg caaggctcta tggggattca
      661 aagccccaga agttcacctc atctgccaac ggagtgacca cacattacgt ctcacagatt
      721 ggtggcttcc caaatcaaac agaagacgga ggactaccac aaagtggcag aattgttgtt
      781 gattacatgg tgcaaaaatc tggaaaaaca ggaacaatta cctatcaaag aggtatttta
      841 ttgcctcaaa aggtgtggtg cgcaagtggc aagagcaagg taataaaagg atccttgccc
      901 ttaattggag aagcagattg ccttcatgaa aaatacggtg gattaaacaa aagcaagcct
      961 tactacacag gggaacatgc aaaggccata ggaaattgcc caatatgggt gaaaacaccc
     1021 ttgaagctgg ccaatggaac caaatataga cctcctgcaa aactattaaa ggaaagaggt
     1081 ttcttcggag ccattgctgg tttcttagag ggaggatggg aaggaatgat tgcaggttgg
     1141 cacggataca catcccatgg ggcacatgga gtagcagtgg cagctgacct taagagcact
     1201 caagaggcca taaacaagat aacaaaaaat ctcaactctt tgagtgagct ggaagtaaag
     1261 aatcttcaaa gactaagcgg tgccatggat gaactccaca acgaaatact agaactagat
     1321 gagaaagtgg atgatctcag agctgataca ataagctcac aaatagaact cgcagtcctg
     1381 ctttccaatg aaggaataat aaacagtgaa gatgaacatc tcttggcgct tgaaagaaag
     1441 ctgaagaaaa tgctgggccc ctctgctgta gagataggga atggatgctt tgaaaccaaa
     1501 cacaagtgca accagacctg tctcgacaga atagctgctg gtacctttga tgcaggagaa
     1561 ttttctctcc ccacctttga ttcactgaat attactgctg catctttaaa tgacgatgga
     1621 ttggacaatc atactatact gctttactac tcaactgctg cctccagttt ggctgtaaca
     1681 ctgatgatag ctatctttgt tgtttatatg gtctccagag acaatgtttc ttgctccatt
     1741 tgtctataa
//
LOCUS       OR145889                1749 bp    cRNA    linear   VRL 20-JUN-2023
DEFINITION  Influenza B virus (B/Beijing/2330/2022) segment 4 hemagglutinin
            (HA) gene, complete cds.
ACCESSION   OR145889
VERSION     OR145889
KEYWORDS    .
SOURCE      Influenza B virus
  ORGANISM  Influenza B virus
            Viruses; Riboviria; Orthornavirae; Negarnaviricota;
            Polyploviricotina; Insthoviricetes; Articulavirales;
            Orthomyxoviridae; Betainfluenzavirus; Betainfluenzavirus
            influenzae.
REFERENCE   1  (bases 1 to 1749)
  AUTHORS   Wang,Y.
  TITLE     Direct Submission
  JOURNAL   Submitted (20-JUN-2023) Department of Infectious Diseases, Peking
            University People's Hospital, Xizhimen South Street, Beijing
            100044, China
COMMENT     ##Assembly-Data-START##
            Sequencing Technology :: Sanger dideoxy sequencing
            ##Assembly-Data-END##
FEATURES             Location/Qualifiers
     source          1..1749
                     /organism="Influenza B virus"
                     /mol_type="viral cRNA"
                     /strain="B/Beijing/2330/2022"
                     /isolate="2330"
                     /isolation_source="nasal swab"
                     /host="Homo sapiens"
                     /db_xref="taxon:11520"
                     /segment="4"
                     /country="China: Beijing"
                     /collection_date="30-Aug-2022"
     gene            1..1749
                     /gene="HA"
     CDS             1..1749
                     /gene="HA"
                     /function="receptor binding and fusion protein"
                     /codon_start=1
                     /product="hemagglutinin"
                     /protein_id="WJE87860"
                     /translation="MKAIIVLLMVVTSNADRICTGITSSNSPHVVKTATQGEVNVTGV
                     IPLTTTPTKSHFANLKGTETRGKLCPKCLNCTDLDVALGRPKCTGKIPSARVSILHEV
                     RPVTSGCFPIMHDRTKIRQLPNLLRGYEHVRLSTQNVINTEDAPGGPYEIGTSGSCLN
                     ITNGKGFFVTMAWAVPKNKTATNPLTIEVPYICTEEEDQITVWGFHSDDETQMARLYG
                     DSKPQKFTSSANGVTTHYVSQIGGFPNQTEDGGLPQSGRIVVDYMVQKSGKTGTITYQ
                     RGILLPQKVWCASGKSKVIKGSLPLIGEADCLHEKYGGLNKSKPYYTGEHAKAIGNCP
                     IWVKTPLKLANGTKYRPPAKLLKERGFFGAIAGFLEGGWEGMIAGWHGYTSHGAHGVA
                     VAADLKSTQEAINKITKNLNSLSELEVKNLQRLSGAMDELHNEILELDEKVDDLRADT
                     ISSQIELAVLLSNEGIINSEDEHLLALERKLKKMLGPSAVEIGNGCFETKHKCNQTCL
                     DRIAAGTFDAGEFSLPTFDSLNITAASLNDDGLDNHTILLYYSTAASSLAVTLMIAIF
                     VVYMVSRDNVSCSICL"
ORIGIN      
        1 atgaaggcaa taattgtact actcatggta gtaacatcca atgcagatcg aatctgcact
       61 gggataacat cgtcaaactc accacatgtc gtcaaaactg ctactcaagg ggaggtcaat
      121 gtgaccggtg taataccact gacaacaaca cccaccaaat ctcattttgc aaatctcaaa
      181 ggaacagaaa ccagggggaa actatgccca aaatgcctaa actgcacaga tctggatgta
      241 gccttgggca gaccaaaatg cacagggaaa ataccctctg caagggtttc aatactccat
      301 gaagtcagac ctgttacatc tgggtgcttt cctataatgc atgatagaac aaaaattaga
      361 cagctgccta accttctccg aggatacgaa catgtcaggt tatcaactca aaacgttatc
      421 aatacagaag atgcaccagg aggaccctac gaaattggaa cctcagggtc ttgcctcaac
      481 attaccaatg gaaaaggatt cttcgtaaca atggcttggg ccgtcccaaa aaacaaaaca
      541 gcaacaaatc cattaacaat agaagtacca tacatttgta cagaagaaga agaccaaatt
      601 accgtttggg ggttccactc tgacgacgag acccaaatgg caaggctcta tggggattca
      661 aagccccaga agttcacctc atctgccaac ggagtgacca cacattacgt ctcacagatt
      721 ggtggctttc caaatcaaac agaagacgga ggactaccac aaagtggcag aattgttgtt
      781 gattacatgg tgcaaaaatc tggaaaaaca ggaacaatta cctatcaaag aggtatttta
      841 ttgcctcaaa aggtgtggtg cgcaagtggc aagagcaagg taataaaagg atccttgccc
      901 ttaattggag aagcagattg cctccatgaa aaatacggtg gattaaacaa aagcaagcct
      961 tactacacag gggaacatgc aaaggccata ggaaattgcc caatatgggt gaaaacaccc
     1021 ttgaagctgg ccaatggaac caaatataga cctcctgcaa aactattaaa ggaaagaggt
     1081 ttcttcggag ccattgctgg tttcttagag ggaggatggg aaggaatgat tgcaggttgg
     1141 cacggataca catcccatgg ggcacatgga gtagcagtgg cagctgacct taagagcact
     1201 caagaggcca taaacaagat aacaaaaaat ctcaactctt tgagtgagct ggaagtaaag
     1261 aatcttcaaa gactaagcgg tgccatggat gaactccaca acgaaatact agaactagat
     1321 gagaaagtgg atgatctcag agctgataca ataagctcac aaatagaact cgcagtcctg
     1381 ctttccaatg aaggaataat aaacagtgaa gatgaacatc tcttggcgct tgaaagaaag
     1441 ctgaagaaaa tgctgggccc ctctgctgta gagataggga atggatgctt tgaaaccaaa
     1501 cacaagtgca accagacctg tctcgacaga atagctgctg gtacctttga tgcaggagaa
     1561 ttttctctcc ccacctttga ttcactgaat attactgctg catctttaaa tgacgatgga
     1621 ttggacaatc atactatact gctttactac tcaactgctg cctccagttt ggctgtaaca
     1681 ctgatgatag ctatctttgt tgtttatatg gtctccagag acaatgtttc ttgctccatt
     1741 tgtctataa
//
LOCUS       OR145890                1749 bp    cRNA    linear   VRL 20-JUN-2023
DEFINITION  Influenza B virus (B/Beijing/2331/2022) segment 4 hemagglutinin
            (HA) gene, complete cds.
ACCESSION   OR145890
VERSION     OR145890
KEYWORDS    .
SOURCE      Influenza B virus
  ORGANISM  Influenza B virus
            Viruses; Riboviria; Orthornavirae; Negarnaviricota;
            Polyploviricotina; Insthoviricetes; Articulavirales;
            Orthomyxoviridae; Betainfluenzavirus; Betainfluenzavirus
            influenzae.
REFERENCE   1  (bases 1 to 1749)
  AUTHORS   Wang,Y.
  TITLE     Direct Submission
  JOURNAL   Submitted (20-JUN-2023) Department of Infectious Diseases, Peking
            University People's Hospital, Xizhimen South Street, Beijing
            100044, China
COMMENT     ##Assembly-Data-START##
            Sequencing Technology :: Sanger dideoxy sequencing
            ##Assembly-Data-END##
FEATURES             Location/Qualifiers
     source          1..1749
                     /organism="Influenza B virus"
                     /mol_type="viral cRNA"
                     /strain="B/Beijing/2331/2022"
                     /isolate="2331"
                     /isolation_source="nasal swab"
                     /host="Homo sapiens"
                     /db_xref="taxon:11520"
                     /segment="4"
                     /country="China: Beijing"
                     /collection_date="30-Aug-2022"
     gene            1..1749
                     /gene="HA"
     CDS             1..1749
                     /gene="HA"
                     /function="receptor binding and fusion protein"
                     /codon_start=1
                     /product="hemagglutinin"
                     /protein_id="WJE87861"
                     /translation="MKAIIVLLMVVTSNADRICTGITSSNSPHVVKTATQGEVNVTGV
                     IPLTTTPTKSHFANLKGTETRGKLCPKCLNCTDLDVALGRPKCTGKIPSARVSILHEV
                     RPVTSGCFPIMHDRTKIRQLPNLLRGYEHVRLSTQNVINTGDAPGGPYEIGTSGSCLN
                     ITNGKGFFVTMAWAVPKNKTATNPLTIEVPYICTEEEDQITVWGFHSDDETQMARLYG
                     DSKPQKFTSSANGVTTHYVSQIGGFPNQTEDGGLPQSGRIVVDYMVQKSGKTGTITYQ
                     RGILLPQKVWCASGKSKVIKGSLPLIGEADCLHEKYGGLNKSKPYYTGEHAKAIGNCP
                     IWVKTPLKLANGTKYRPPAKLLKERGFFGAIAGFLEGGWEGMIAGWHGYTSHGAHGVA
                     VAADLKSTQEAINKITKNLNSLSELEVKNLQRLSGAMDELHNEILELDEKVDDLRADT
                     ISSQIELAVLLSNEGIINSEDEHLLALERKLKKMLGPSAVEIGNGCFETKHKCNQTCL
                     DRIAAGTFDAGEFSLPTFDSLNITAASLNDDGLDNHTILLYYSTAASSLAVTLMIAIF
                     VVYMVSRDNVSCSICL"
ORIGIN      
        1 atgaaggcaa taattgtact actcatggta gtaacatcca atgcagatcg aatctgcact
       61 gggataacat cgtcaaactc accacatgtc gtcaaaactg ctactcaagg ggaggtcaat
      121 gtgaccggtg taataccact gacaacaaca cccaccaaat ctcattttgc aaatctcaaa
      181 ggaacagaaa ccagggggaa actatgccca aaatgcctaa actgcacaga tctggatgta
      241 gccttgggca gaccaaaatg cacagggaaa ataccctctg caagggtttc aatactccat
      301 gaagtcagac ctgttacatc tgggtgcttt cctataatgc atgatagaac aaaaattaga
      361 cagctgccta accttctccg aggatacgaa catgtcaggt tatcaactca aaacgttatc
      421 aatacaggag atgcaccagg aggaccctac gaaattggaa cctcagggtc ttgcctcaac
      481 attaccaatg gaaaaggatt cttcgtaaca atggcttggg ccgtcccaaa aaacaaaaca
      541 gcaacaaatc cattaacaat agaagtacca tacatttgta cagaagaaga agaccaaatt
      601 accgtttggg ggttccactc tgacgacgag acccaaatgg caaggctcta tggggattca
      661 aagccccaga agttcacctc atctgccaac ggagtgacca cacattacgt ctcacagatt
      721 ggtggcttcc caaatcaaac agaagacgga ggactaccac aaagtggcag aattgttgtt
      781 gattacatgg tgcaaaaatc tggaaaaaca ggaacaatta cctatcaaag aggtatttta
      841 ttgcctcaaa aggtgtggtg cgcaagtggc aagagcaagg taataaaagg atccttgccc
      901 ttaattggag aagcagattg cctccatgaa aaatacggtg gattaaacaa aagcaagcct
      961 tactacacag gggaacatgc aaaggccata ggaaattgcc caatatgggt gaaaacaccc
     1021 ttgaagctgg ccaatggaac caaatataga cctcctgcaa aattattaaa ggaaagaggt
     1081 ttcttcggag ccattgctgg tttcttagag ggaggatggg aaggaatgat tgcaggttgg
     1141 cacggataca catcccatgg ggcacatgga gtagcagtgg cagctgacct taagagcact
     1201 caagaggcta taaacaagat aacaaaaaat ctcaactctt tgagtgagct ggaagtaaag
     1261 aatcttcaaa gactaagcgg tgcaatggat gaactccata acgaaatact agaactagat
     1321 gagaaagtgg atgatctcag agctgataca ataagctcac aaatagaact cgcagtcctg
     1381 ctttccaatg aaggaataat aaacagtgaa gatgaacatc tcttggcgct tgaaagaaag
     1441 ctgaagaaaa tgctgggccc ctctgctgta gagataggga atggatgctt tgaaaccaaa
     1501 cacaagtgca accagacctg tctcgacaga atagctgctg gtacctttga tgcaggagaa
     1561 ttttctctcc ccacctttga ttcactgaat attactgctg catctttaaa tgacgatgga
     1621 ttggacaatc atactatact gctttactac tcaactgctg cctccagttt ggctgtaaca
     1681 ctgatgatag ctatctttgt tgtttatatg gtctccagag acaatgtttc ttgctccatt
     1741 tgtctataa
//
LOCUS       OR145891                1749 bp    cRNA    linear   VRL 20-JUN-2023
DEFINITION  Influenza B virus (B/Beijing/2332/2022) segment 4 hemagglutinin
            (HA) gene, complete cds.
ACCESSION   OR145891
VERSION     OR145891
KEYWORDS    .
SOURCE      Influenza B virus
  ORGANISM  Influenza B virus
            Viruses; Riboviria; Orthornavirae; Negarnaviricota;
            Polyploviricotina; Insthoviricetes; Articulavirales;
            Orthomyxoviridae; Betainfluenzavirus; Betainfluenzavirus
            influenzae.
REFERENCE   1  (bases 1 to 1749)
  AUTHORS   Wang,Y.
  TITLE     Direct Submission
  JOURNAL   Submitted (20-JUN-2023) Department of Infectious Diseases, Peking
            University People's Hospital, Xizhimen South Street, Beijing
            100044, China
COMMENT     ##Assembly-Data-START##
            Sequencing Technology :: Sanger dideoxy sequencing
            ##Assembly-Data-END##
FEATURES             Location/Qualifiers
     source          1..1749
                     /organism="Influenza B virus"
                     /mol_type="viral cRNA"
                     /strain="B/Beijing/2332/2022"
                     /isolate="2332"
                     /isolation_source="nasal swab"
                     /host="Homo sapiens"
                     /db_xref="taxon:11520"
                     /segment="4"
                     /country="China: Beijing"
                     /collection_date="30-Aug-2022"
     gene            1..1749
                     /gene="HA"
     CDS             1..1749
                     /gene="HA"
                     /function="receptor binding and fusion protein"
                     /codon_start=1
                     /product="hemagglutinin"
                     /protein_id="WJE87862"
                     /translation="MKAIIVLLMVVTSNADRICTGITSSNSPHVVKTATQGEVNVTGV
                     IPLTTTPTKSHFANLKGTETRGKLCPKCLNCTDLDVALGRPKCTGKIPSAKVSILHEV
                     RPVTSGCFPMMHDRTKIRQLPNLLRGYEHVRLSTHNVINAEDAPGGPYEIGTSGSCPN
                     ITNGKGFFATMAWAVPKNKTATNPLTIEVPYICTEEEDQITVWGFHSDDETQMAKLYG
                     DSKPQKFTSSANGMTTHYVSQIGGFPNQTEDGGLQQSGRIVVDYMVQKSGKTGTITYQ
                     RGILLPQKVWCASGKSKVIKGSLPLVGEADCLHEKYGGLNKSKPYYTGEHAKAIGNCP
                     IWVKTPLKLANGTKYRPPAKLLKERGFFGAIAGFLEGGWEGMIAGWHGYTSHGAHGVA
                     VAADLKSTQEAINKITKNLNSLSELEVKNLQRLSGAMDELQNEILELDEKVDDLRADT
                     ISSQIELAVLLSNEGIINSEDEHLLALERKLKKMLGPSAVEIGNGCFETKHKCNQTCL
                     DRIAAGTFDAGEFSLPTFDSLNITAASLNDDGLDNHTILLYYSTAASSLAVTLMIAIF
                     VVYMVSRDNVSCSICL"
ORIGIN      
        1 atgaaggcaa taattgtact actcatggta gtaacatcca atgcagatcg aatctgcact
       61 gggataacat cgtcaaactc accacatgtc gtcaaaactg ctactcaagg ggaggtcaat
      121 gtgaccggtg taataccact gacaacaaca cccaccaaat ctcattttgc aaatctcaaa
      181 ggaacagaaa ccagggggaa actatgccca aaatgcctca actgcacaga tctggatgta
      241 gccttgggca gaccaaaatg cacagggaaa ataccctctg caaaggtttc aatactccat
      301 gaagtcagac ctgttacatc tgggtgcttt cccatgatgc atgatagaac aaaaattaga
      361 cagctgccta accttctccg aggatacgaa catgtcagat tatcaactca caacgttatc
      421 aatgcagaag atgcaccagg aggaccctac gaaattggaa cctcagggtc ttgccctaac
      481 attaccaatg gaaaaggatt cttcgcaaca atggcttggg ccgtcccaaa aaacaaaaca
      541 gcaacaaatc cattaacaat agaagtacca tacatttgta cagaagaaga agaccaaatt
      601 accgtttggg ggttccactc tgacgacgag acccaaatgg caaagctcta tggggactca
      661 aagccccaga agttcacctc atctgccaac ggaatgacca cacattacgt ttcacagatt
      721 ggtggcttcc caaatcaaac agaagacgga ggactacaac aaagtggcag aattgttgtt
      781 gattacatgg tgcaaaaatc tggaaaaaca ggaacaatta cctatcaaag aggtatttta
      841 ttgccccaaa aggtgtggtg cgcaagtggc aagagcaagg taataaaagg atccttgccc
      901 ttagttggag aagcagattg cctccatgaa aaatacggtg gattaaacaa aagcaagcct
      961 tactacacag gggaacatgc aaaggccata ggaaattgcc caatatgggt gaaaacaccc
     1021 ttgaagctgg ccaatggaac caaatataga cctcctgcaa aactattaaa ggaaagaggt
     1081 ttcttcggag ccattgctgg tttcttagag ggaggatggg aaggaatgat tgcaggttgg
     1141 cacggataca catcccatgg ggcacatgga gtagcggtgg cagctgacct taagagcact
     1201 caagaggcca taaacaagat aacaaaaaat ctcaactctt tgagtgagct ggaagtaaag
     1261 aatcttcaaa gactaagcgg tgccatggat gaactccaaa acgaaatact agaactagat
     1321 gagaaagtgg atgatctcag agctgataca ataagctcac aaatagaact cgcagtcctg
     1381 ctttccaatg aaggaataat aaacagtgaa gatgaacatc tcttggcgct tgaaagaaag
     1441 ctgaagaaaa tgctgggccc ctctgctgta gagataggga atggatgctt tgagaccaaa
     1501 cacaagtgca accagacctg tctcgacaga atagctgctg gtacctttga tgcaggagaa
     1561 ttttctctcc ccacttttga ttcactgaat attactgctg catctttaaa tgacgatgga
     1621 ttggacaatc atactatact gctttactac tcaactgctg cctccagttt ggctgtaaca
     1681 ctgatgatag ctatctttgt tgtttatatg gtctccagag acaatgtttc ttgctccatt
     1741 tgtctataa
//
LOCUS       OR145892                1749 bp    cRNA    linear   VRL 20-JUN-2023
DEFINITION  Influenza B virus (B/Beijing/2333/2022) segment 4 hemagglutinin
            (HA) gene, complete cds.
ACCESSION   OR145892
VERSION     OR145892
KEYWORDS    .
SOURCE      Influenza B virus
  ORGANISM  Influenza B virus
            Viruses; Riboviria; Orthornavirae; Negarnaviricota;
            Polyploviricotina; Insthoviricetes; Articulavirales;
            Orthomyxoviridae; Betainfluenzavirus; Betainfluenzavirus
            influenzae.
REFERENCE   1  (bases 1 to 1749)
  AUTHORS   Wang,Y.
  TITLE     Direct Submission
  JOURNAL   Submitted (20-JUN-2023) Department of Infectious Diseases, Peking
            University People's Hospital, Xizhimen South Street, Beijing
            100044, China
COMMENT     ##Assembly-Data-START##
            Sequencing Technology :: Sanger dideoxy sequencing
            ##Assembly-Data-END##
FEATURES             Location/Qualifiers
     source          1..1749
                     /organism="Influenza B virus"
                     /mol_type="viral cRNA"
                     /strain="B/Beijing/2333/2022"
                     /isolate="2333"
                     /isolation_source="nasal swab"
                     /host="Homo sapiens"
                     /db_xref="taxon:11520"
                     /segment="4"
                     /country="China: Beijing"
                     /collection_date="30-Aug-2022"
     gene            1..1749
                     /gene="HA"
     CDS             1..1749
                     /gene="HA"
                     /function="receptor binding and fusion protein"
                     /codon_start=1
                     /product="hemagglutinin"
                     /protein_id="WJE87863"
                     /translation="MKAIIVLLMVVTSNADRICTGITSSNSPHVVKTATQGEVNVTGV
                     IPLTTTPTKSHFANLKGTETRGNLCPKCLNCTDLDVALGRPKCTGKIPSARVSILHEV
                     RPVTSGCFPIMHDRTKIRQLPNLLRGYEHVRLSTQNVINTEDAPGGPYEIGTSGSCLN
                     ITNGKGFFATMAWAVPKNKTATNPLTIEVPYICTEEEDQITVWGFHSDDETQMAKLYG
                     DSKPQKFTSSANGVTTHYVSQIGGFPNQTEDGGLPQSGRIVVDYMVQKSGKTGTITYQ
                     RGILLPQKVWCASGKSKVIKGSLPLIGEADCLHEKYGGLNKSKPYYTGEHAKAIGNCP
                     IWVKTPLKLANGTKYRPPAKLLKERGFFGAIAGFLEGGWEGMIAGWHGYTSHGAHGVA
                     VAADLKSTQEAINKITKNLNSLSELEVKNLQRLSGAMDELHNEILELDEKVDDLRADT
                     ISSQIELAVLLSNEGIINSEDEHLLALERKLKKMLGPSAVEIGNGCFETKHKCNQTCL
                     DRIAAGTFDAGEFSLPTFDSLNITAASLNDDGLDNNTILLYYSTAASSLAVTLMIAIF
                     VVYMVSRDNVSCSICL"
ORIGIN      
        1 atgaaggcaa taattgtact actcatggta gtaacatcca atgcagatcg aatctgcact
       61 gggataacat cgtcaaactc accacatgtc gtcaaaactg ctactcaagg ggaggtcaat
      121 gtgaccggtg taataccact gacaacaaca cccaccaaat ctcattttgc aaatcttaaa
      181 ggaacagaaa ccagggggaa cctatgccca aaatgtctaa actgcacaga tctggatgta
      241 gccttgggca gaccaaaatg cacagggaaa ataccctctg caagggtttc aatactccat
      301 gaagtcagac ctgttacatc tgggtgcttt cctataatgc atgatagaac aaaaattaga
      361 cagctgccta accttctccg aggatacgaa catgtcaggt tatcaactca aaacgttatc
      421 aatacagaag atgcaccagg aggaccctac gaaattggaa cctcagggtc ttgcctcaac
      481 attaccaatg gaaaaggatt cttcgcaaca atggcttggg ccgtcccaaa aaacaaaaca
      541 gcaacaaatc cattaacaat agaagtacca tacatttgta cagaagaaga agaccaaatt
      601 accgtttggg ggttccactc tgacgacgag acccaaatgg ccaagctcta tggggattca
      661 aagccccaga agttcacctc atctgccaac ggagtgacca cacattacgt ctcacagatt
      721 ggtggcttcc caaatcaaac agaagacgga ggactaccac aaagtggcag aattgttgtt
      781 gattacatgg tgcaaaaatc tggaaaaaca ggaacaatta cctatcaaag aggtatttta
      841 ttgcctcaaa aggtgtggtg cgcaagtggc aagagcaagg taataaaagg atccttgccc
      901 ttaattggag aagcagattg cctccatgaa aaatacggtg gattaaacaa aagcaagcct
      961 tactacacag gggaacatgc aaaggccata ggaaattgcc caatatgggt gaaaacaccc
     1021 ttgaagctgg ccaatggaac caaatataga cctcctgcaa aactattaaa ggaaagaggt
     1081 ttcttcggag ccattgctgg tttcttagag ggaggatggg aaggaatgat tgcaggttgg
     1141 cacggataca catcccatgg ggcacatgga gtagcagtgg cagctgacct taagagcact
     1201 caagaggcca taaacaagat aacaaaaaat ctcaactctt tgagtgagct ggaagtaaag
     1261 aatcttcaaa gactaagcgg tgccatggat gaactccaca acgaaatact agaactagat
     1321 gagaaagtgg atgatctcag agctgataca ataagctcac aaatagaact cgcagtcctg
     1381 ctttccaatg aaggaataat aaacagtgag gatgaacatc tcttggcgct tgaaagaaag
     1441 ctgaagaaaa tgctgggccc ctctgctgta gagataggga atggatgctt tgaaaccaaa
     1501 cacaagtgca accagacctg tctcgacaga atagctgctg gtacctttga tgcaggagaa
     1561 ttttctctcc ccacctttga ttcactgaat attactgctg catctttaaa tgacgatgga
     1621 ttggacaata atactatact gctttactac tcaactgctg cctccagttt ggctgtaaca
     1681 ctgatgatag ctatctttgt tgtttatatg gtctccagag acaatgtttc ttgctccatt
     1741 tgtctataa
//
LOCUS       OR145893                1749 bp    cRNA    linear   VRL 20-JUN-2023
DEFINITION  Influenza B virus (B/Beijing/2334/2022) segment 4 hemagglutinin
            (HA) gene, complete cds.
ACCESSION   OR145893
VERSION     OR145893
KEYWORDS    .
SOURCE      Influenza B virus
  ORGANISM  Influenza B virus
            Viruses; Riboviria; Orthornavirae; Negarnaviricota;
            Polyploviricotina; Insthoviricetes; Articulavirales;
            Orthomyxoviridae; Betainfluenzavirus; Betainfluenzavirus
            influenzae.
REFERENCE   1  (bases 1 to 1749)
  AUTHORS   Wang,Y.
  TITLE     Direct Submission
  JOURNAL   Submitted (20-JUN-2023) Department of Infectious Diseases, Peking
            University People's Hospital, Xizhimen South Street, Beijing
            100044, China
COMMENT     ##Assembly-Data-START##
            Sequencing Technology :: Sanger dideoxy sequencing
            ##Assembly-Data-END##
FEATURES             Location/Qualifiers
     source          1..1749
                     /organism="Influenza B virus"
                     /mol_type="viral cRNA"
                     /strain="B/Beijing/2334/2022"
                     /isolate="2334"
                     /isolation_source="nasal swab"
                     /host="Homo sapiens"
                     /db_xref="taxon:11520"
                     /segment="4"
                     /country="China: Beijing"
                     /collection_date="30-Aug-2022"
     gene            1..1749
                     /gene="HA"
     CDS             1..1749
                     /gene="HA"
                     /function="receptor binding and fusion protein"
                     /codon_start=1
                     /product="hemagglutinin"
                     /protein_id="WJE87864"
                     /translation="MKAIIVLLMVVTSNADRICTGITSSNSPHVVKTATQGEVNVTGV
                     IPLTTTPTKSHFANLKGTETRGKLCPKCLNCTDLDVALGRPKCTGKIPSARVSILHEV
                     RPVTSGCFPIMHDRTKIRQLPNLLRGYEHVRLSTQNVINTEDAPGGPYEIGTSGSCLN
                     ITNGKGFFATMAWAVPKNKTATNPLTIEVPYICTEEEDQITVWGFHSDDETQMARLYG
                     DSKPQKFTSSANGVTTHYVSQIGGFPNQTEDGGLPQSGRIVVDYMVQKSGKTGTITYQ
                     RGILLPQKVWCASGKSKVIKGSLPLIGEADCLHEKYGGLNKSKPYYTGEHAKAIGNCP
                     IWVKTPLKLANGTKYRPPARLLKERGFFGAIAGFLEGGWEGMIAGWHGYTSHGAHGVA
                     VAADLKSTQEAINKITKNLNSLSELEVKNLQRLSGAMDELHNEILELDEKVDDLRADT
                     ISSQIELAVLLSNEGIINSEDEHLLALERKLKKMLGPSAVEIGNGCFETKHKCNQTCL
                     DRIAAGTFDAGEFSLPTFDSLNITAASLNDDGLDNHTILLYYSTAASSLAVTLMIAIF
                     VVYMVSRDNVSCSICL"
ORIGIN      
        1 atgaaggcaa taattgtact actcatggta gtaacatcca atgcagatcg aatctgcact
       61 gggataacat cgtcaaactc accacatgtc gtcaaaactg ctactcaagg ggaggtcaat
      121 gtgaccggtg taataccact gacaacaaca cccaccaaat ctcattttgc aaatctcaaa
      181 ggaacagaaa ccagggggaa actatgccca aaatgcctaa actgcacaga tctggatgta
      241 gccttgggca gaccaaaatg cacagggaaa ataccctctg caagggtttc aatactccat
      301 gaagtcagac ctgttacatc tgggtgcttt cctataatgc atgatagaac aaaaattaga
      361 cagctgccta accttctccg aggatacgaa catgtcaggt tatcaactca aaacgttatc
      421 aatacagaag atgcaccagg aggaccctac gaaattggaa cctcagggtc ttgcctcaac
      481 attaccaatg gaaaaggatt cttcgcaaca atggcttggg ccgtcccaaa aaacaaaaca
      541 gcaacaaatc cattaacaat agaagtacca tacatttgta cagaagaaga agaccaaatt
      601 accgtttggg ggttccactc tgacgacgag acccaaatgg caaggctcta tggggattca
      661 aagccccaga agttcacctc atctgccaac ggagtgacca cacattacgt ctcacagatt
      721 ggtggcttcc caaatcaaac agaagacgga ggactaccac aaagtggcag aattgttgtt
      781 gattacatgg tgcaaaaatc tggaaaaaca ggaacaatta cctatcaaag aggtatttta
      841 ttgcctcaaa aggtgtggtg cgcaagtggc aagagcaaag taataaaagg atccttgccc
      901 ttaattggag aagcagattg cctccatgaa aaatacggtg gattaaacaa aagcaagcct
      961 tactacacag gggaacatgc aaaggccata ggaaattgcc caatatgggt gaaaacaccc
     1021 ttgaagctgg ccaatggaac caaatataga cctcctgcaa gactattaaa ggaaagaggt
     1081 ttcttcggag ccattgctgg tttcttagag ggaggatggg aaggaatgat tgcaggttgg
     1141 cacggataca catcccatgg ggcacatgga gtagcagtgg cagctgacct taagagcact
     1201 caagaggcca taaacaagat aacaaaaaat ctcaactctt tgagtgagct ggaagtaaag
     1261 aatcttcaaa gactaagcgg tgccatggat gaactccaca acgaaatact agaactagat
     1321 gagaaagtgg atgatctcag agctgataca ataagctcac aaatagaact cgcagtcctg
     1381 ctttccaatg aaggaataat aaacagtgaa gatgaacatc tcttggcgct tgaaagaaag
     1441 ctgaagaaaa tgctgggccc ctctgctgta gagataggga atggatgctt tgaaaccaaa
     1501 cacaagtgca accagacctg tctcgacaga atagctgctg gtacctttga tgcaggagaa
     1561 ttttctctcc ccacctttga ttcactgaat attactgctg catctttaaa tgacgatgga
     1621 ttggacaatc atactatact gctttactac tcaactgctg cctccagttt ggctgtaaca
     1681 ctgatgatag ctatctttgt tgtttatatg gtctccagag acaatgtttc ttgctccatt
     1741 tgtctataa
//
LOCUS       OR145894                1749 bp    cRNA    linear   VRL 20-JUN-2023
DEFINITION  Influenza B virus (B/Beijing/2335/2022) segment 4 hemagglutinin
            (HA) gene, complete cds.
ACCESSION   OR145894
VERSION     OR145894
KEYWORDS    .
SOURCE      Influenza B virus
  ORGANISM  Influenza B virus
            Viruses; Riboviria; Orthornavirae; Negarnaviricota;
            Polyploviricotina; Insthoviricetes; Articulavirales;
            Orthomyxoviridae; Betainfluenzavirus; Betainfluenzavirus
            influenzae.
REFERENCE   1  (bases 1 to 1749)
  AUTHORS   Wang,Y.
  TITLE     Direct Submission
  JOURNAL   Submitted (20-JUN-2023) Department of Infectious Diseases, Peking
            University People's Hospital, Xizhimen South Street, Beijing
            100044, China
COMMENT     ##Assembly-Data-START##
            Sequencing Technology :: Sanger dideoxy sequencing
            ##Assembly-Data-END##
FEATURES             Location/Qualifiers
     source          1..1749
                     /organism="Influenza B virus"
                     /mol_type="viral cRNA"
                     /strain="B/Beijing/2335/2022"
                     /isolate="2335"
                     /isolation_source="nasal swab"
                     /host="Homo sapiens"
                     /db_xref="taxon:11520"
                     /segment="4"
                     /country="China: Beijing"
                     /collection_date="30-Aug-2022"
     gene            1..1749
                     /gene="HA"
     CDS             1..1749
                     /gene="HA"
                     /function="receptor binding and fusion protein"
                     /codon_start=1
                     /product="hemagglutinin"
                     /protein_id="WJE87865"
                     /translation="MKAIIVLLMVVTSNADRICTGITSSNSPHVVKTATQGEVNVTGV
                     IPLTTTPTKSHFANLKGTETRGKLCPKCLNCTDLDVALGRPKCTGKIPSARVSILHEV
                     RPVTSGCFPIMHDRTKIRQLPNLLRGYEHVRLSTQNVINTEDAPGGPYEIGTSGSCLN
                     ITNGKGFFVTMAWAVPKNKTATNPLTIEVPYICTEEEDQITVWGFHSDDETQMARLYG
                     DSKPQKFTSSANGVTTHYVSQIGGFPNQTEDGGLPQSGRIVVDYMVQKSGKTGTITYQ
                     RGILLPQKVWCASGKSKVIKGSLPLIGEADCLHEKYGGLNKSKPYYTGEHAKAIGNCP
                     IWVKTPLKLANGTKYRPPAKLLKERGFFGAIAGFLEGGWEGMIAGWHGYTSHGAHGVA
                     VAADLKSTQEAINKITKNLNSLSELEVKNLQRLGSAMDELHNEILELDEKVDDLRADT
                     ISSQIELAVLLSNEGIINSEDEHLLALERKLKKMLGPSAVEIGNGCFETKHKCNQTCL
                     DRIAAGTFDAGEFSLPTFDSLNITAASLNDDGLDNHTILLYYSTAASSLAVTLMIAIF
                     VVYMVSRDNVSCSICL"
ORIGIN      
        1 atgaaggcaa taattgtact actcatggta gtaacatcca atgcagatcg aatctgcact
       61 gggataacat cgtcaaactc accacatgtc gtcaaaactg ctactcaagg ggaggtcaat
      121 gtgaccggtg taataccact gacaacaaca cccaccaaat ctcattttgc aaatctcaaa
      181 ggaacagaaa ccagggggaa actatgccca aaatgcctaa actgcacaga tctggatgta
      241 gccttgggca gaccaaaatg cacagggaaa ataccctctg caagggtttc aatactccat
      301 gaagtcagac ctgttacatc tgggtgcttt cctataatgc atgatagaac aaaaattaga
      361 cagctgccta accttctccg aggatacgaa catgtcaggt tatcaactca aaacgttatc
      421 aatacagaag atgcaccagg aggaccctac gaaattggaa cctcagggtc ttgcctcaac
      481 attaccaatg gaaaaggatt cttcgtaaca atggcttggg ccgtcccaaa aaacaaaaca
      541 gcaacaaatc cattaacaat agaagtacca tacatttgta cagaagaaga agaccaaatt
      601 accgtttggg ggttccactc tgacgacgag acccaaatgg caaggctcta tggggattca
      661 aagccccaga agttcacctc atctgccaac ggagtgacca cacattacgt ctcacagatt
      721 ggtggcttcc caaatcaaac agaagacgga ggactaccac aaagtggcag aattgttgtt
      781 gattacatgg tgcaaaaatc tggaaaaaca ggaacaatta cctatcaaag aggtatttta
      841 ttgcctcaaa aggtgtggtg cgcaagtggc aagagcaagg taataaaagg atccttgccc
      901 ttaattggag aagcagattg cctccatgaa aaatacggtg gattaaacaa aagcaagcct
      961 tactacacag gggaacatgc aaaggccata ggaaattgcc caatatgggt gaaaacaccc
     1021 ttgaagctgg ccaatggaac caaatataga cctcctgcaa aattattaaa ggaaagaggt
     1081 ttcttcggag ccattgctgg tttcttagag ggaggatggg aaggaatgat tgcaggttgg
     1141 cacggataca catcccatgg ggcacatgga gtagcagtgg cagctgacct taagagcact
     1201 caagaggcta taaacaagat aacaaaaaat ctcaactctt tgagtgagct ggaagtaaag
     1261 aatcttcaaa gactaggcag tgccatggat gaactccaca acgaaatact agaactagat
     1321 gagaaagtgg atgatctcag agctgataca ataagctcac aaatagaact cgcagtcctg
     1381 ctttccaatg aaggaataat aaacagtgaa gatgaacatc tcttggcgct tgaaagaaag
     1441 ctgaagaaaa tgctgggccc ctctgctgta gagataggga atggatgctt tgaaaccaaa
     1501 cacaagtgca accagacctg tctcgacaga atagctgctg gtacctttga tgcaggagaa
     1561 ttttctctcc ccacctttga ttcactgaat attactgctg catctttaaa tgacgatgga
     1621 ttggacaatc atactatact gctttactac tcaactgctg cctccagttt ggctgtaaca
     1681 ctgatgatag ctatctttgt tgtttatatg gtctccagag acaatgtttc ttgctccatt
     1741 tgtctataa
//
LOCUS       OR145895                1749 bp    cRNA    linear   VRL 20-JUN-2023
DEFINITION  Influenza B virus (B/Beijing/2336/2022) segment 4 hemagglutinin
            (HA) gene, complete cds.
ACCESSION   OR145895
VERSION     OR145895
KEYWORDS    .
SOURCE      Influenza B virus
  ORGANISM  Influenza B virus
            Viruses; Riboviria; Orthornavirae; Negarnaviricota;
            Polyploviricotina; Insthoviricetes; Articulavirales;
            Orthomyxoviridae; Betainfluenzavirus; Betainfluenzavirus
            influenzae.
REFERENCE   1  (bases 1 to 1749)
  AUTHORS   Wang,Y.
  TITLE     Direct Submission
  JOURNAL   Submitted (20-JUN-2023) Department of Infectious Diseases, Peking
            University People's Hospital, Xizhimen South Street, Beijing
            100044, China
COMMENT     ##Assembly-Data-START##
            Sequencing Technology :: Sanger dideoxy sequencing
            ##Assembly-Data-END##
FEATURES             Location/Qualifiers
     source          1..1749
                     /organism="Influenza B virus"
                     /mol_type="viral cRNA"
                     /strain="B/Beijing/2336/2022"
                     /isolate="2336"
                     /isolation_source="nasal swab"
                     /host="Homo sapiens"
                     /db_xref="taxon:11520"
                     /segment="4"
                     /country="China: Beijing"
                     /collection_date="30-Aug-2022"
     gene            1..1749
                     /gene="HA"
     CDS             1..1749
                     /gene="HA"
                     /function="receptor binding and fusion protein"
                     /codon_start=1
                     /product="hemagglutinin"
                     /protein_id="WJE87866"
                     /translation="MKAIIVLLMVVTSNADRICTGITSSNSPHVVKTATQGEVNVTGV
                     IPLTTTPTKSHFANLKGTETRGKLCPKCLNCTDLDVALGRPKCTGKIPSARVSILHEV
                     RPVTSGCFPIMHDRTKIRQLPNLLRGYEHVRLSTQNVINTEDAPGGPYEIGTSGSCLN
                     ITNEKGFFATMAWAVPKNKTATNPLTIEVPYICTEEEDQITVWGFHSDDETQMARLYG
                     DSKPQKFTSSANGMTTHYVSQIGGFPNQTEDGGLPQSGRIVVDYMVQKSGKTGTITYQ
                     RGILLPQKVWCASGKSKVIKGSLPLIGEADCLHEKYGGLNKSKPYYTGEHAKAIGNCP
                     IWVKTPLKLANGTKYRPPAKLLKERGFFGAIAGFLEGGWEGMIAGWHGYTSHGAHGVA
                     VAADLKSTQEAINKITKNLNSLSELEVKNLQRLSGAMDELHNEILELDEKVDDLRADT
                     ISSQIELAVLLSNEGIINSEDEHLLALERKLKKMLGPSAVEIGNGCFETKHKCNQTCL
                     DRIAAGTFDAGEFSLPTFDSLNITAASLNDDGLDNHTILLYYSTAASSLAVTLMIAIF
                     VVYMVSRDNVSCSICL"
ORIGIN      
        1 atgaaggcaa taattgtact actcatggta gtaacatcca atgcagatcg aatctgcact
       61 gggataacat cgtcaaactc accacatgtc gtcaaaactg ctactcaagg ggaggtcaat
      121 gtgaccggtg taataccact gacaacaaca cccaccaaat ctcattttgc aaatctcaaa
      181 ggaacagaaa ccagggggaa actatgccca aaatgcctaa actgcacaga tctggatgta
      241 gccttgggca gaccaaaatg cacagggaaa ataccctccg caagggtttc aatactccat
      301 gaagtcagac ctgttacatc tgggtgcttt cctataatgc atgatagaac aaaaattaga
      361 cagctgccta accttctccg aggatacgaa catgtcaggt tatcaactca aaacgttatc
      421 aatacagaag atgcaccagg aggaccctac gaaattggaa cctcagggtc ttgcctcaac
      481 attaccaatg aaaaaggatt cttcgcaaca atggcttggg ccgtcccaaa aaacaaaaca
      541 gcaacaaatc cattaacaat agaagtacca tacatttgta cagaagaaga agaccaaatt
      601 accgtttggg ggttccactc tgacgacgag acccaaatgg caaggctcta tggggattca
      661 aagccccaga agttcacctc atctgccaac ggaatgacca cacattacgt ctcacagatt
      721 ggtggcttcc caaatcaaac agaagacgga ggactaccac aaagtggcag aattgttgtt
      781 gattacatgg tgcaaaaatc tggaaaaaca ggaacaatta cctatcaaag aggtatttta
      841 ttgcctcaaa aggtgtggtg cgcaagtggc aagagcaagg taataaaagg atccttgccc
      901 ttaattggag aagcagattg ccttcatgaa aaatacggtg gattaaacaa aagcaagcct
      961 tactacacag gggaacatgc aaaggccata ggaaattgcc caatatgggt gaaaacaccc
     1021 ttgaagctgg ccaatggaac caaatataga cctcctgcaa aactattaaa ggaaagaggt
     1081 ttcttcggag ccattgctgg tttcttagag ggaggatggg aaggaatgat tgcaggttgg
     1141 cacggataca catcccatgg ggcacatgga gtagcagtgg cagctgacct taagagcact
     1201 caagaggcca taaacaagat aacaaaaaat ctcaactctt tgagtgagct ggaagtaaag
     1261 aatcttcaaa gactaagcgg tgccatggat gaactccaca acgaaatact agaactagat
     1321 gagaaagtgg atgatctcag agctgataca ataagctcac aaatagaact cgcagtcctg
     1381 ctttccaatg aaggaataat aaacagtgaa gatgaacatc tcttggcgct tgaaagaaag
     1441 ctgaagaaaa tgctgggccc ctctgctgta gagataggga atggatgctt tgaaaccaaa
     1501 cacaagtgca accagacctg tctcgacaga atagctgctg gtacctttga tgcaggagaa
     1561 ttttctctcc ccacctttga ttcactgaat attactgctg catctttaaa tgacgatgga
     1621 ttggacaatc atactatact gctttactac tcaactgctg cctccagttt ggctgtaaca
     1681 ctgatgatag ctatctttgt tgtttatatg gtctccagag acaatgtttc ttgctccatt
     1741 tgtctataa
//
LOCUS       OR145896                1749 bp    cRNA    linear   VRL 20-JUN-2023
DEFINITION  Influenza B virus (B/Beijing/2337/2022) segment 4 hemagglutinin
            (HA) gene, complete cds.
ACCESSION   OR145896
VERSION     OR145896
KEYWORDS    .
SOURCE      Influenza B virus
  ORGANISM  Influenza B virus
            Viruses; Riboviria; Orthornavirae; Negarnaviricota;
            Polyploviricotina; Insthoviricetes; Articulavirales;
            Orthomyxoviridae; Betainfluenzavirus; Betainfluenzavirus
            influenzae.
REFERENCE   1  (bases 1 to 1749)
  AUTHORS   Wang,Y.
  TITLE     Direct Submission
  JOURNAL   Submitted (20-JUN-2023) Department of Infectious Diseases, Peking
            University People's Hospital, Xizhimen South Street, Beijing
            100044, China
COMMENT     ##Assembly-Data-START##
            Sequencing Technology :: Sanger dideoxy sequencing
            ##Assembly-Data-END##
FEATURES             Location/Qualifiers
     source          1..1749
                     /organism="Influenza B virus"
                     /mol_type="viral cRNA"
                     /strain="B/Beijing/2337/2022"
                     /isolate="2337"
                     /isolation_source="nasal swab"
                     /host="Homo sapiens"
                     /db_xref="taxon:11520"
                     /segment="4"
                     /country="China: Beijing"
                     /collection_date="30-Aug-2022"
     gene            1..1749
                     /gene="HA"
     CDS             1..1749
                     /gene="HA"
                     /function="receptor binding and fusion protein"
                     /codon_start=1
                     /product="hemagglutinin"
                     /protein_id="WJE87867"
                     /translation="MKAIIVLLMVVTSNADRICTGITSSNSPHVVKTATQGEVNVTGV
                     IPLTTTPTKSHFANLKGTETRGKLCPKCLNCTDLDVALGRPKCTGKIPSARVSILHEV
                     RPVTSGCFPIMHDRTKIRQLPNLLRGYEHVRLSTHNVINAEDAPGGPYEIGTSGSCPN
                     ITNGKGFFATMAWAVPKNKTATNPLTIEVPYICTEEEDQITVWGFHSDDKTQMAKLYG
                     DSKPQKFTSSANGMTTHYVSQIGGFPNQTEDGGLQQSGRIVVDYMVQKSGKTGTITYQ
                     RGILLPQKVWCASGKSKVIKGSLPLIGEADCLHEKYGGLNKSKPYYTGEHAKAIGNCP
                     IWVKTPLKLANGTKYRPPAKLLKERGFFGAIAGFLEGGWEGMIAGWHGYTSHGAHGVA
                     VAADLKSTQEAINKITKNLNSLSELEVKNLQRLSGAMDELHNEILELDEKVDDLRADT
                     ISSQIELAVLLSNEGIINSEDEHLLALERKLKKMLGPSAVEIGNGCFETKHKCNQTCL
                     DRIAAGTFDAGEFSLPTFDSLNITAASLNDDGLDNHTILLYYSTAASSLAVTLMIAIF
                     VVYMVSRDNVSCSICL"
ORIGIN      
        1 atgaaggcaa taattgtact actcatggta gtaacatcca atgcagatcg aatctgcact
       61 gggataacat cgtcaaactc accacatgtc gtcaaaactg ctactcaagg ggaggtcaat
      121 gtgaccggtg taataccact gacaacaaca cccaccaaat ctcattttgc aaatctcaaa
      181 ggaacagaaa ccagggggaa actatgccca aaatgcctca actgcacaga tctggatgta
      241 gccttgggca gaccaaaatg cacagggaaa ataccctctg caagggtttc aatactccat
      301 gaagtcagac ctgttacatc tgggtgcttt cctataatgc atgatagaac aaaaattaga
      361 cagctgccta accttctccg aggatacgaa catgtcagat tatcaactca caacgttatc
      421 aatgcagaag atgcaccagg aggaccctac gaaattggaa cctcagggtc ttgccctaac
      481 attaccaatg gaaaaggatt cttcgcaaca atggcttggg ccgtcccaaa aaacaaaaca
      541 gcaacaaatc cattaacaat agaagtacca tacatttgta cagaagaaga agaccaaatt
      601 accgtttggg ggttccactc tgacgacaag acccaaatgg caaagctcta tggggactca
      661 aagccccaga agttcacctc atctgccaac ggaatgacca cacattacgt ttcacagatt
      721 ggtggcttcc caaatcaaac agaagacgga ggattacaac aaagtggcag aattgttgtt
      781 gattacatgg tgcaaaaatc tggaaaaaca ggaacaatta cctatcaaag aggtatttta
      841 ttgcctcaaa aggtgtggtg cgcaagtggc aagagcaagg tgataaaagg atccttgccc
      901 ttaattggag aagcagattg cctccatgaa aaatacggtg gattaaacaa aagcaagcct
      961 tactacacag gggaacatgc aaaggccata ggaaattgcc caatatgggt gaaaacaccc
     1021 ttgaagctgg ccaatggaac caaatataga cctcctgcaa aactattaaa ggaaagaggt
     1081 ttcttcggag ccattgctgg tttcttagag ggaggatggg aaggaatgat tgcaggttgg
     1141 cacggataca catctcatgg ggcacatgga gtagcggtgg cagctgacct taagagcact
     1201 caagaggcca taaacaagat aacaaaaaat ctcaactctt tgagtgagct ggaagtaaag
     1261 aatcttcaaa gactaagcgg tgccatggat gaactccaca acgaaatact agaactagat
     1321 gagaaagtgg atgatctcag agctgataca ataagctcac aaatagaact cgcagtcctg
     1381 ctttccaatg aaggaataat aaacagtgaa gatgaacatc tcttggcgct tgaaagaaag
     1441 ctgaagaaaa tgctgggccc ctctgctgta gagataggga atggatgctt tgaaaccaaa
     1501 cacaagtgca accagacctg tctcgacaga atagctgctg gtacctttga tgcaggagaa
     1561 ttttctctcc ccacctttga ttcactaaat attactgctg catctttaaa tgatgatgga
     1621 ttggacaatc atactatact gctttactac tcaactgctg cctccagttt ggctgtaaca
     1681 ctgatgatag ctatctttgt tgtttatatg gtctccagag acaatgtttc ttgctccatt
     1741 tgtctataa
//
LOCUS       OR145897                1749 bp    cRNA    linear   VRL 20-JUN-2023
DEFINITION  Influenza B virus (B/Beijing/2338/2022) segment 4 hemagglutinin
            (HA) gene, complete cds.
ACCESSION   OR145897
VERSION     OR145897
KEYWORDS    .
SOURCE      Influenza B virus
  ORGANISM  Influenza B virus
            Viruses; Riboviria; Orthornavirae; Negarnaviricota;
            Polyploviricotina; Insthoviricetes; Articulavirales;
            Orthomyxoviridae; Betainfluenzavirus; Betainfluenzavirus
            influenzae.
REFERENCE   1  (bases 1 to 1749)
  AUTHORS   Wang,Y.
  TITLE     Direct Submission
  JOURNAL   Submitted (20-JUN-2023) Department of Infectious Diseases, Peking
            University People's Hospital, Xizhimen South Street, Beijing
            100044, China
COMMENT     ##Assembly-Data-START##
            Sequencing Technology :: Sanger dideoxy sequencing
            ##Assembly-Data-END##
FEATURES             Location/Qualifiers
     source          1..1749
                     /organism="Influenza B virus"
                     /mol_type="viral cRNA"
                     /strain="B/Beijing/2338/2022"
                     /isolate="2338"
                     /isolation_source="nasal swab"
                     /host="Homo sapiens"
                     /db_xref="taxon:11520"
                     /segment="4"
                     /country="China: Beijing"
                     /collection_date="30-Aug-2022"
     gene            1..1749
                     /gene="HA"
     CDS             1..1749
                     /gene="HA"
                     /function="receptor binding and fusion protein"
                     /codon_start=1
                     /product="hemagglutinin"
                     /protein_id="WJE87868"
                     /translation="MKAIIVLLMVVTSNADRICTGITSSNSPHVVKTATQGEVNVTGV
                     IPLTTTPTKSHFANLKGTETRGKLCPKCLNCTDLDVALGRPKCTGKIPSARVSILHEV
                     RPVTSGCFPIMHDRTKIRQLPNLLRGYEHVRLSTQNVINTEDAPGGPYEIGTSGSCLN
                     ITNGKGFFATMAWAVPKNKTATNPLTIEVPYICTEEEDQITVWGFHSDDETQMARLYG
                     DSKPQKFTSSANGVTTHYVSQIGGFPNQTEDGGLPQSGRIVVDYMVQKSGKTGTITYQ
                     RGILLPQKVWCASGKSKVIKGSLPLIGEADCLHEKYGGLNKSKPYYTGEHAKAIGNCP
                     IWVKTPLKLANGTKYRPPAKLLKERGFFGAIAGFLEGGWEGMIAGWHGYTSHGAHGVA
                     VAADLKSTQEAINKITKNLNSLSELEVKNLQRLRSAMDELHNEILELDEKVDDLRADT
                     ISSQIELAVLLSNEGIINSEDEHLLALERKLKKMLGPSAVEIGNGCFETKHKCNQTCL
                     DRIAAGTFDAGEFSLPTFDSLNITAASLNDDGLDNHTILLYYSTAASSLAVTLMIAIF
                     VVYMVSRDNVSCSICL"
ORIGIN      
        1 atgaaggcaa taattgtact actcatggta gtaacatcca atgcagatcg aatctgcact
       61 gggataacat cgtcaaactc accacatgtc gtcaaaactg ctactcaagg ggaggtcaat
      121 gtgaccggtg taataccact gacaacaaca cccaccaaat ctcattttgc aaatctcaaa
      181 ggaacagaaa ccagggggaa actatgccca aaatgcctaa actgcacaga tctggatgta
      241 gccctgggca gaccaaaatg cacagggaaa ataccctctg caagggtttc aatactccat
      301 gaagtcagac ctgttacatc tgggtgcttt cctataatgc atgatagaac aaaaattaga
      361 cagctgccta accttctccg aggatacgaa catgtcaggt tatcaactca aaacgttatc
      421 aatacagaag atgcaccagg aggaccctac gaaattggaa cctcagggtc ttgcctcaac
      481 attaccaatg gaaaaggatt cttcgcaaca atggcttggg ccgtcccaaa aaacaaaaca
      541 gcaacaaatc cattaacaat agaagtacca tacatttgta cagaagaaga agaccaaatt
      601 accgtttggg ggttccactc tgacgacgag acccaaatgg caaggctcta tggggattca
      661 aagccccaaa agttcacctc atctgccaac ggagtgacca cacattacgt ctcacagatt
      721 ggtggcttcc caaatcaaac agaagacgga ggactaccac aaagtggcag aattgttgtt
      781 gattacatgg tgcaaaaatc tggaaaaaca ggaacaatta cctatcaaag aggtatttta
      841 ttgcctcaaa aggtgtggtg cgcaagtggc aagagcaagg taataaaagg atccttgccc
      901 ttaattggag aagcagattg cctccatgaa aaatacggtg gattaaacaa aagcaagcct
      961 tactacacag gggaacatgc aaaggccata ggaaattgcc caatatgggt gaaaacaccc
     1021 ttgaagctgg ccaatggaac caaatataga cctcctgcaa aactattaaa ggaaagaggt
     1081 ttcttcggag ccattgctgg tttcttagag ggaggatggg aaggaatgat tgcaggttgg
     1141 cacggataca catcccatgg ggcacatgga gtagcagtgg cagctgacct taagagcact
     1201 caagaggcca taaacaagat aacaaaaaat ctcaactctt tgagtgagct ggaagtaaag
     1261 aatcttcaaa gactaaggag tgccatggat gaactccaca acgaaatact agaactagat
     1321 gagaaagtgg atgatctcag agctgataca ataagctcac aaatagaact cgcagtcctg
     1381 ctttccaacg aaggaataat aaacagtgag gatgaacatc tcttggcgct tgaaagaaag
     1441 ctgaagaaaa tgctgggccc ctctgctgta gagataggga atggatgctt tgaaaccaaa
     1501 cacaagtgca accagacctg tctcgacaga atagctgctg gtacctttga tgcaggagaa
     1561 ttttctctcc ccacctttga ttcactgaat attactgctg catctttaaa tgacgatgga
     1621 ttggacaatc atactatact gctttactac tcaactgctg cctccagttt ggctgtaaca
     1681 ctgatgatag ctatctttgt tgtttatatg gtctccagag acaatgtttc ttgctccatt
     1741 tgtctataa
//
LOCUS       OR145898                1749 bp    cRNA    linear   VRL 20-JUN-2023
DEFINITION  Influenza B virus (B/Beijing/2339/2022) segment 4 hemagglutinin
            (HA) gene, complete cds.
ACCESSION   OR145898
VERSION     OR145898
KEYWORDS    .
SOURCE      Influenza B virus
  ORGANISM  Influenza B virus
            Viruses; Riboviria; Orthornavirae; Negarnaviricota;
            Polyploviricotina; Insthoviricetes; Articulavirales;
            Orthomyxoviridae; Betainfluenzavirus; Betainfluenzavirus
            influenzae.
REFERENCE   1  (bases 1 to 1749)
  AUTHORS   Wang,Y.
  TITLE     Direct Submission
  JOURNAL   Submitted (20-JUN-2023) Department of Infectious Diseases, Peking
            University People's Hospital, Xizhimen South Street, Beijing
            100044, China
COMMENT     ##Assembly-Data-START##
            Sequencing Technology :: Sanger dideoxy sequencing
            ##Assembly-Data-END##
FEATURES             Location/Qualifiers
     source          1..1749
                     /organism="Influenza B virus"
                     /mol_type="viral cRNA"
                     /strain="B/Beijing/2339/2022"
                     /isolate="2339"
                     /isolation_source="nasal swab"
                     /host="Homo sapiens"
                     /db_xref="taxon:11520"
                     /segment="4"
                     /country="China: Beijing"
                     /collection_date="30-Aug-2022"
     gene            1..1749
                     /gene="HA"
     CDS             1..1749
                     /gene="HA"
                     /function="receptor binding and fusion protein"
                     /codon_start=1
                     /product="hemagglutinin"
                     /protein_id="WJE87869"
                     /translation="MKAIIVLLMVVTSNADRICTGITSSNSPHVVKTATQGEVNVTGV
                     IPLTTTPTKSHFANLKGTETRGKLCPKCLNCTDLDVALGRPKCTGKIPSARVSILHEV
                     RPVTSGCFPIMHDRTKIRQLPNLLRGYEHVRLSTQNVINTEDAPGGPYEIGTSGSCLN
                     ITNGKGFFATMAWAVPKNKTATNPLTIEVPYICTEEEDQITVWGFHSDDETQMARLYG
                     DSKPQKFTSSANGVTTHYVSQIGGFPNQTEDGGLPQSGRIVVDYMVQKSGKTGTITYQ
                     RGILLPQKVWCASGKSKVIKGSLPLIGEADCLHEKYGGLNKSKPYYTGEHAKAIGNCP
                     IWVKTPLKLANGTKYRPPAKLLKERGFFGAIAGFLEGGWEGMIAGWHGYTSHGAHGVA
                     VAADLKSTQEAINKITKNLNSLSELEVKNLQRLASAMDELHNEILELDEKVDDLRADT
                     ISSQIELAVLLSNEGIINSEDEHLLALERKLKKMLGPSAVEIGNGCFETKHKCNQTCL
                     DRIAAGTFDAGEFSLPTFDSLNITAASLNDDGLDNHTILLYYSTAASSLAVTLMIAIF
                     VVYMVSRDNVSCSICL"
ORIGIN      
        1 atgaaggcaa taattgtact actcatggta gtaacatcca atgcagatcg aatctgcact
       61 gggataacat cgtcaaactc accacatgtc gtcaaaactg ctactcaagg ggaggtcaat
      121 gtgaccggtg taataccact gacaacaaca cccaccaaat ctcattttgc aaatctcaaa
      181 ggaacagaaa ccagggggaa actatgccca aaatgcctaa actgcacaga tctggatgta
      241 gccttgggca gaccaaaatg cacagggaaa ataccctctg caagggtttc aatactccat
      301 gaagtcagac ctgttacatc tgggtgcttt cctataatgc atgatagaac aaaaattaga
      361 cagctgccta accttctccg aggatacgaa catgtcaggt tatcaactca aaacgttatc
      421 aatacagaag atgcaccagg aggaccctac gaaattggaa cctcagggtc ttgcctcaac
      481 attaccaatg gaaaaggatt cttcgcaaca atggcttggg ccgtcccaaa aaacaaaaca
      541 gcaacaaatc cattaacaat agaagtacca tacatttgta cagaagaaga agaccaaatt
      601 accgtttggg ggttccactc tgacgacgag acccaaatgg caaggctcta tggggattca
      661 aagccccaga agttcacctc atctgccaac ggagtgacca cacattacgt ctcacagatt
      721 ggtggcttcc caaatcaaac agaagacgga ggactaccac aaagtggcag aattgttgtt
      781 gattacatgg tgcaaaaatc tggaaaaaca ggaacaatta cctatcaaag aggtatttta
      841 ttgcctcaaa aggtgtggtg cgcaagtggc aagagcaagg taataaaagg atccttgccc
      901 ttaattggag aagcagattg cctccatgaa aaatacggtg gattaaacaa aagcaagcct
      961 tactacacag gggaacatgc aaaggccata ggaaattgcc caatatgggt gaaaacaccc
     1021 ttgaagctgg ccaatggaac caaatataga cctcctgcaa aactattaaa ggaaagaggt
     1081 ttcttcggag ccattgctgg tttcttagag ggaggatggg aaggaatgat tgcaggttgg
     1141 cacggataca catcccatgg ggcacatgga gtagcagtgg cagctgacct taagagcact
     1201 caagaggcca taaacaagat aacaaaaaat ctcaactctt tgagtgagct ggaagtaaag
     1261 aatcttcaaa gactggccag tgccatggat gaactccaca acgaaatact agaactagat
     1321 gagaaagtgg atgatctcag agccgataca ataagctcac aaatagaact cgcagtcctg
     1381 ctttccaatg aaggaataat aaacagtgaa gatgaacatc tcttggcgct tgaaagaaag
     1441 ctgaagaaaa tgctgggccc ctctgctgta gagataggga atggatgctt tgaaaccaaa
     1501 cacaagtgca accagacctg tctcgacaga atagctgctg gtacctttga tgcaggagaa
     1561 ttttctctcc ccacctttga ttcactgaat attactgctg catctttaaa tgacgatgga
     1621 ttggacaatc atactatact gctttactac tcaactgctg cctccagttt ggctgtaaca
     1681 ctgatgatag ctatctttgt tgtttatatg gtctccagag acaatgtttc ttgctccatt
     1741 tgtctataa
//
LOCUS       OR145899                1749 bp    cRNA    linear   VRL 20-JUN-2023
DEFINITION  Influenza B virus (B/Beijing/2340/2022) segment 4 hemagglutinin
            (HA) gene, complete cds.
ACCESSION   OR145899
VERSION     OR145899
KEYWORDS    .
SOURCE      Influenza B virus
  ORGANISM  Influenza B virus
            Viruses; Riboviria; Orthornavirae; Negarnaviricota;
            Polyploviricotina; Insthoviricetes; Articulavirales;
            Orthomyxoviridae; Betainfluenzavirus; Betainfluenzavirus
            influenzae.
REFERENCE   1  (bases 1 to 1749)
  AUTHORS   Wang,Y.
  TITLE     Direct Submission
  JOURNAL   Submitted (20-JUN-2023) Department of Infectious Diseases, Peking
            University People's Hospital, Xizhimen South Street, Beijing
            100044, China
COMMENT     ##Assembly-Data-START##
            Sequencing Technology :: Sanger dideoxy sequencing
            ##Assembly-Data-END##
FEATURES             Location/Qualifiers
     source          1..1749
                     /organism="Influenza B virus"
                     /mol_type="viral cRNA"
                     /strain="B/Beijing/2340/2022"
                     /isolate="2340"
                     /isolation_source="nasal swab"
                     /host="Homo sapiens"
                     /db_xref="taxon:11520"
                     /segment="4"
                     /country="China: Beijing"
                     /collection_date="30-Aug-2022"
     gene            1..1749
                     /gene="HA"
     CDS             1..1749
                     /gene="HA"
                     /function="receptor binding and fusion protein"
                     /codon_start=1
                     /product="hemagglutinin"
                     /protein_id="WJE87870"
                     /translation="MKAIIVLLMVVTSNADRICTGITSSNSPHVVKTATQGEVNVTGV
                     IPLTTTPTKSHFANLKGTETRGKLCPKCLNCTDLDVALGRPKCTGKIPSARVSILHEV
                     RPVTSGCFPIMHDRTKIRQLPNLLRGYEHVRLSTQNVINTEDAPGGPYEIGTSGSCLN
                     ITNGKGFFATMAWAVPKNQTATNPLTIEVPYICTEEEDQITVWGFHSDDETQMAKLYG
                     DSKPQKFTSSANGVTTHYVSQIGGFPNQTEDGGLPQSGRIVVDYMVQKSGKTGTITYQ
                     RGILLPQKVWCASGKSKVIKGSLPLIGEADCLHEKYGGLNKSKPYYTGEHAKAIGNCP
                     IWVKTPLKLANGTKYRPPAKLLKERGFFGAIAGFLEGGWEGMIAGWHGYTSHGAHGVA
                     VAADLKSTQEAINKITKNLNSLSELEVKNLQRLASAMDELHNEILELDEKVDDLRADT
                     ISSQIELAVLLSNEGIINSEDEHLLALERKLKKMLGPSAVEIGNGCFETKHKCNQTCL
                     DRIAAGTFDAGEFSLPTFDSLNITAASLNDDGLDNHTILLYYSTAASSLAVTLMIAIF
                     VVYMVSRDNVSCSICL"
ORIGIN      
        1 atgaaggcaa taattgtact actcatggta gtaacatcca atgcagatcg aatctgcact
       61 gggataacat cgtcaaactc accacatgtc gtcaaaactg ctactcaagg ggaggtcaat
      121 gtgaccggtg taataccact gacaacaaca cccaccaaat ctcattttgc aaatctcaaa
      181 ggaacagaaa ccagggggaa actatgccca aaatgcctaa actgcacaga tctggatgta
      241 gccttgggca gaccaaaatg cacagggaaa ataccctctg caagggtttc aatactccat
      301 gaagtcagac ctgttacatc tgggtgcttt cctataatgc atgatagaac aaaaattaga
      361 cagctgccta accttctccg aggatacgaa catgtcaggt tatcaactca aaacgttatc
      421 aatacagaag atgcaccagg aggaccctac gaaattggaa cctcagggtc ttgcctcaac
      481 attaccaatg gaaaaggatt cttcgcaaca atggcttggg ccgtcccaaa aaaccaaaca
      541 gcaacaaatc cattaacaat agaagtacca tacatttgta cagaagaaga agaccaaatt
      601 accgtttggg ggttccactc tgacgacgag acccaaatgg ccaagctcta tggggattca
      661 aagccccaga agttcacctc atctgccaac ggagtgacca cacattacgt ctcacagatt
      721 ggtggcttcc caaatcaaac agaagacgga ggactaccac aaagtggcag aattgttgtt
      781 gattacatgg tgcaaaaatc tggaaaaaca ggaacaatta cctatcaaag aggtatttta
      841 ttgcctcaaa aggtgtggtg cgcaagtggc aagagcaagg taataaaagg atccttgccc
      901 ttaattggag aagcagattg cctccatgaa aaatacggtg gattaaacaa aagcaagcct
      961 tactacacag gggaacatgc aaaggccata ggaaattgcc caatatgggt gaaaacaccc
     1021 ttgaagctgg ccaatggaac caaatataga cctcctgcaa aattattaaa ggaaagaggt
     1081 ttcttcggag ccattgctgg tttcttagag ggaggatggg aaggaatgat tgcaggttgg
     1141 cacggataca catcccatgg ggcacatgga gtagcagtgg cagctgacct taagagcact
     1201 caagaggcca taaacaagat aacaaaaaat ctcaactctt tgagtgagct ggaagtaaag
     1261 aatcttcaaa gactggccag tgccatggat gaactccata acgaaatact agaactagat
     1321 gagaaagtgg atgatctcag agctgataca ataagctcac aaatagaact cgcagtcctg
     1381 ctttccaatg aaggaataat aaacagtgaa gatgaacatc tcttggcgct tgaaagaaag
     1441 ctgaagaaaa tgctgggccc ctctgctgta gagataggga atggatgctt tgaaaccaaa
     1501 cacaagtgca accagacctg tctcgacaga atagctgctg gtacctttga tgcaggagaa
     1561 ttttctctcc ccacctttga ttcactgaat attactgctg catctttaaa tgacgatgga
     1621 ttggacaatc atactatact gctttactac tcaactgctg cctccagttt ggctgtaaca
     1681 ctgatgatag ctatctttgt tgtttatatg gtctccagag acaatgtttc ttgctccatt
     1741 tgtctataa
//
LOCUS       OR145900                1749 bp    cRNA    linear   VRL 20-JUN-2023
DEFINITION  Influenza B virus (B/Beijing/2341/2022) segment 4 hemagglutinin
            (HA) gene, complete cds.
ACCESSION   OR145900
VERSION     OR145900
KEYWORDS    .
SOURCE      Influenza B virus
  ORGANISM  Influenza B virus
            Viruses; Riboviria; Orthornavirae; Negarnaviricota;
            Polyploviricotina; Insthoviricetes; Articulavirales;
            Orthomyxoviridae; Betainfluenzavirus; Betainfluenzavirus
            influenzae.
REFERENCE   1  (bases 1 to 1749)
  AUTHORS   Wang,Y.
  TITLE     Direct Submission
  JOURNAL   Submitted (20-JUN-2023) Department of Infectious Diseases, Peking
            University People's Hospital, Xizhimen South Street, Beijing
            100044, China
COMMENT     ##Assembly-Data-START##
            Sequencing Technology :: Sanger dideoxy sequencing
            ##Assembly-Data-END##
FEATURES             Location/Qualifiers
     source          1..1749
                     /organism="Influenza B virus"
                     /mol_type="viral cRNA"
                     /strain="B/Beijing/2341/2022"
                     /isolate="2341"
                     /isolation_source="nasal swab"
                     /host="Homo sapiens"
                     /db_xref="taxon:11520"
                     /segment="4"
                     /country="China: Beijing"
                     /collection_date="30-Aug-2022"
     gene            1..1749
                     /gene="HA"
     CDS             1..1749
                     /gene="HA"
                     /function="receptor binding and fusion protein"
                     /codon_start=1
                     /product="hemagglutinin"
                     /protein_id="WJE87871"
                     /translation="MKAIIVLLMVVTSNADRICTGITSSNSPHVVKTATQGEVNVTGV
                     IPLTTTPTKSHFANLKGTETRGKLCPKCLNCTDLDVALGRPKCTGKIPSARVSILHEV
                     RPVTSGCFPIMHDRTKIRQLPNLLRGYEHVRLSTQNVINTEDAPGGPYEIGTSGSCLN
                     ITNGKGFFATMAWAVPKNKTTTNPLTIEVPYICTEEEDQITVWGFHSDDETQMARLYG
                     DSKPQKFTSSANGVTTHYVSQIGGFPNQTEDGGLPQSGRIVVDYMVQKSGKTGTITYQ
                     RGILLPQKVWCASGKSKVIKGSLPLIGEADCLHEKYGGLNKSKPYYTGEHAKAIGNCP
                     IWVKTPLKLANGTKYRPPAKLLKERGFFGAIAGFLEGGWEGMIAGWHGYTSHGAHGVA
                     VAADLKSTQEAINKITKNLNSLSELEVKNLQRLSGAMDELHNEILELDEKVDDLRADT
                     ISSQIELAVLLSNEGIINSEDEHLLALERKLKKMLGPSAVEIGNGCFETKHKCNQTCL
                     DRIAAGTFDAGEFSLPTFDSLNITAASLNDDGLDNHTILLYYSTAASSLAVTLMIAIF
                     VVYMVSRDNVSCSICL"
ORIGIN      
        1 atgaaggcaa taattgtact actcatggta gtaacatcca atgcagatcg aatctgcact
       61 gggataacat cgtcaaactc accacatgtc gtcaaaactg ctactcaagg ggaggtcaat
      121 gtgaccggtg taataccact gacaacaaca cccaccaaat ctcattttgc aaatctcaaa
      181 ggaacagaaa ccagggggaa actatgccca aaatgcctaa actgcacaga tctggatgta
      241 gccttgggca gaccaaaatg cacagggaaa ataccctctg caagggtttc aatactccat
      301 gaagtcagac ctgttacatc tgggtgcttt cctataatgc atgatagaac aaaaattaga
      361 cagctgccta accttctccg aggatacgaa catgtcaggt tatcaactca aaacgttatc
      421 aatacagaag atgcaccagg aggaccctac gaaattggaa cctcagggtc ttgcctcaac
      481 attaccaatg gaaaaggatt cttcgcaaca atggcttggg ccgtcccaaa aaacaaaaca
      541 acaacaaatc cattaacaat agaagtacca tacatttgta cagaagaaga agaccaaatt
      601 accgtttggg ggttccactc tgacgacgag acccaaatgg caaggctcta tggggattca
      661 aagccccaga agttcacctc atctgccaac ggagtgacca cacattacgt ctcacagatt
      721 ggtggcttcc caaatcaaac agaagacgga ggactaccac aaagtggcag aattgttgtt
      781 gattacatgg tgcaaaaatc tggaaaaaca ggaacaatta cctatcaaag aggtatttta
      841 ttgcctcaaa aggtgtggtg cgcaagtggc aagagcaagg taataaaagg atccttgccc
      901 ttaattggag aagcagattg ccttcatgaa aaatacggtg gattaaacaa aagcaagcct
      961 tactacacag gggaacatgc aaaggccata ggaaattgcc caatatgggt gaaaacaccc
     1021 ttgaagctgg ccaatggaac caaatataga cctcctgcaa aactattaaa ggaaagaggt
     1081 ttcttcggag ccattgctgg tttcttagag ggaggatggg aaggaatgat tgcaggttgg
     1141 cacggataca catcccatgg ggcacatgga gtagcagtgg cagctgacct taagagcact
     1201 caagaggcca taaacaagat aacaaaaaat ctcaactctt tgagtgagct ggaagtaaag
     1261 aatcttcaaa gactaagcgg tgccatggat gaactccaca acgaaatact agaactagat
     1321 gagaaagtgg atgatctcag agctgataca ataagctcac aaatagaact cgcagtcttg
     1381 ctttccaatg aaggaataat aaacagtgaa gatgaacatc tcttggcgct tgaaagaaag
     1441 ctgaagaaaa tgctgggccc ctctgctgta gagataggga atggatgctt tgaaaccaaa
     1501 cacaagtgca accagacctg tctcgacaga atagctgctg gtacctttga tgcaggagaa
     1561 ttttctctcc ctacctttga ttcactgaat attactgctg catctttaaa tgacgatgga
     1621 ttggacaatc atactatact gctttactac tcaactgctg cctccagttt ggctgtaaca
     1681 ctgatgatag ctatctttgt tgtttatatg gtctccagag acaatgtttc ttgctccatt
     1741 tgtctataa
//
LOCUS       OR145901                1749 bp    cRNA    linear   VRL 20-JUN-2023
DEFINITION  Influenza B virus (B/Beijing/2342/2022) segment 4 hemagglutinin
            (HA) gene, complete cds.
ACCESSION   OR145901
VERSION     OR145901
KEYWORDS    .
SOURCE      Influenza B virus
  ORGANISM  Influenza B virus
            Viruses; Riboviria; Orthornavirae; Negarnaviricota;
            Polyploviricotina; Insthoviricetes; Articulavirales;
            Orthomyxoviridae; Betainfluenzavirus; Betainfluenzavirus
            influenzae.
REFERENCE   1  (bases 1 to 1749)
  AUTHORS   Wang,Y.
  TITLE     Direct Submission
  JOURNAL   Submitted (20-JUN-2023) Department of Infectious Diseases, Peking
            University People's Hospital, Xizhimen South Street, Beijing
            100044, China
COMMENT     ##Assembly-Data-START##
            Sequencing Technology :: Sanger dideoxy sequencing
            ##Assembly-Data-END##
FEATURES             Location/Qualifiers
     source          1..1749
                     /organism="Influenza B virus"
                     /mol_type="viral cRNA"
                     /strain="B/Beijing/2342/2022"
                     /isolate="2342"
                     /isolation_source="nasal swab"
                     /host="Homo sapiens"
                     /db_xref="taxon:11520"
                     /segment="4"
                     /country="China: Beijing"
                     /collection_date="30-Aug-2022"
     gene            1..1749
                     /gene="HA"
     CDS             1..1749
                     /gene="HA"
                     /function="receptor binding and fusion protein"
                     /codon_start=1
                     /product="hemagglutinin"
                     /protein_id="WJE87872"
                     /translation="MKAIIVLLMVVTSNADRICTGITSSNSPHVVKTATQGEVNVTGV
                     IPLTTTPTKSHFANLKGTETRGKLCPKCLNCTDLDVALGRPKCTGKIPSARVSILHEV
                     RPVTSGCFPIMHDRTKIRQLPNLLRGYEHVRLSTQNVINTEDAPGGPYEIGTSGSCLN
                     ITNGKGFFATMAWAVPKNKTATNPLTIEVPYICTEEEDQITVWGFHSDDETQMARLYG
                     DSKPQKFTSSANGVTTHYVSQIGGFPNQTEDGGLPQSGRIVVDYMVQKSGKTGTITYQ
                     RGILLPQKVWCASGKSKVIKGSLPLIGEADCLHEKYGGLNKSKPYYTGEHAKAIGNCP
                     IWVKTPLKLANGTKYRPPAKLLKERGFFGAIAGFLEGGWEGMIAGWHGYTSHGAHGVA
                     VAADLKSTQEAINKITKNLNSLSELEVKNLQRLSSAMDELHNEILELDEKVDDLRADT
                     ISSQIELAVLLSNEGIINSEDEHLLALERKLKKMLGPSAVEIGNGCFETKHKCNQTCL
                     DRIAAGTFDAGEFSLPTFDSLNITAASLNDDGLDNHTILLYYSTAASSLAVTLMIAIF
                     VVYMVSRDNVSCSICL"
ORIGIN      
        1 atgaaggcaa taattgtact actcatggta gtaacatcca atgcagatcg aatctgcact
       61 gggataacat cgtcaaactc accacatgtc gtcaaaactg ctactcaagg ggaggtcaat
      121 gtgaccggtg taataccact gacaacaaca cccactaaat ctcattttgc aaatctcaaa
      181 ggaacagaaa ccagggggaa actatgccca aaatgcctaa actgcacaga tctggatgta
      241 gccttgggca gaccaaaatg cacagggaaa ataccctctg caagggtttc aatactccat
      301 gaagtcagac ctgttacatc tgggtgcttt cctataatgc atgatagaac aaaaattaga
      361 cagctgccta accttctccg aggatacgaa catgtcaggt tatcaactca aaacgttatc
      421 aatacagaag atgcaccagg aggaccctac gaaattggaa cctcagggtc ttgcctcaac
      481 attaccaatg gaaaaggatt cttcgcaaca atggcttggg ccgtcccaaa aaacaaaaca
      541 gcaacaaatc cattaacaat agaagtacca tacatttgta cagaagaaga agaccaaatt
      601 accgtttggg ggttccactc tgacgacgag acccaaatgg caaggctcta tggggattca
      661 aagccccaga agttcacctc atctgccaac ggagtgacca cacattacgt ctcacagatt
      721 ggtggcttcc caaatcaaac agaagacgga ggactaccac aaagtggcag aattgttgtt
      781 gattacatgg tgcaaaaatc tggaaaaaca ggaacaatta cctatcaaag aggtatttta
      841 ttgcctcaaa aggtgtggtg cgcaagtggc aagagcaagg taataaaagg atccttgccc
      901 ttaattggag aagcagattg cctccatgaa aaatacggtg gattaaacaa aagcaagcct
      961 tactacacag gagaacatgc aaaggccata ggaaattgcc caatatgggt gaaaacaccc
     1021 ttgaagctgg ccaatggaac caaatataga cctcctgcaa aactattaaa ggaaagaggt
     1081 ttcttcggag ccattgctgg tttcttagag ggaggatggg aaggaatgat tgcaggttgg
     1141 cacggataca catcccatgg ggcacatgga gtagcagtgg cagctgacct taagagcact
     1201 caagaggcca taaacaagat aacaaaaaat ctcaactctt tgagtgagct ggaagtaaag
     1261 aatcttcaaa gactaagcag tgccatggat gaactccaca acgaaatact agaactagat
     1321 gagaaagtgg atgatctcag agctgataca ataagctcac aaatagaact cgcagtcctg
     1381 ctttccaatg aaggaataat aaacagtgaa gatgaacatc tcttggcgct tgaaagaaag
     1441 ctgaagaaaa tgctgggccc ctctgctgta gagataggga atggatgctt tgaaaccaaa
     1501 cacaagtgca accagacctg tctcgacaga atagctgctg gtacctttga tgcaggagaa
     1561 ttttctctcc ccacctttga ttcactgaat attactgctg catctttaaa tgacgatgga
     1621 ttggacaatc atactatact gctttactac tcaactgctg cctccagttt ggccgtaaca
     1681 ctgatgatag ctatctttgt tgtttatatg gtctccagag acaatgtttc ttgctccatt
     1741 tgtctataa
//
LOCUS       OR145902                1749 bp    cRNA    linear   VRL 20-JUN-2023
DEFINITION  Influenza B virus (B/Beijing/2343/2022) segment 4 hemagglutinin
            (HA) gene, complete cds.
ACCESSION   OR145902
VERSION     OR145902
KEYWORDS    .
SOURCE      Influenza B virus
  ORGANISM  Influenza B virus
            Viruses; Riboviria; Orthornavirae; Negarnaviricota;
            Polyploviricotina; Insthoviricetes; Articulavirales;
            Orthomyxoviridae; Betainfluenzavirus; Betainfluenzavirus
            influenzae.
REFERENCE   1  (bases 1 to 1749)
  AUTHORS   Wang,Y.
  TITLE     Direct Submission
  JOURNAL   Submitted (20-JUN-2023) Department of Infectious Diseases, Peking
            University People's Hospital, Xizhimen South Street, Beijing
            100044, China
COMMENT     ##Assembly-Data-START##
            Sequencing Technology :: Sanger dideoxy sequencing
            ##Assembly-Data-END##
FEATURES             Location/Qualifiers
     source          1..1749
                     /organism="Influenza B virus"
                     /mol_type="viral cRNA"
                     /strain="B/Beijing/2343/2022"
                     /isolate="2343"
                     /isolation_source="nasal swab"
                     /host="Homo sapiens"
                     /db_xref="taxon:11520"
                     /segment="4"
                     /country="China: Beijing"
                     /collection_date="30-Aug-2022"
     gene            1..1749
                     /gene="HA"
     CDS             1..1749
                     /gene="HA"
                     /function="receptor binding and fusion protein"
                     /codon_start=1
                     /product="hemagglutinin"
                     /protein_id="WJE87873"
                     /translation="MKAIIVLLMVVTSNADRICTGITSSNSPHVVKTATQGEVNVTGV
                     IPLTTTPTKSHFANLKGTETRGKLCPKCLNCTDLDVALGRPKCTGKIPSARVSILHEV
                     RPVTSGCFPIMHDRTKIRQLPNLLRGYEHVRLSTQNVINTEDAPGGPYEIGTSGSCLN
                     ITNGKGFFATMAWAVPKNKTATNPLTIEVPYICTEEEDQITVWGFHSDDETQMARLYG
                     DSKPQKFTSSANGVTTHYVSQIGGFPNQTEDGGLPQSGRIVVDYMVQKSGKTGTITYQ
                     RGILLPQKVWCASGKSKVIKGSLPLIGEADCLHEKYGGLNKSKPYYTGEHAKAIGNCP
                     IWVKTPLKLANGTKYRPPAKLLKERGFFGAIAGFLEGGWEGMIAGWHGYTSHGAHGVA
                     VAADLKSTQEAINKITKNLNSLSELEVKNLQRLSGAMDELHNEILELDEKVDDLRADT
                     ISSQIELAVLLSNEGIINSEDEHLLALERKLKKMLGPSAVEIGNGCFETKHKCNQTCL
                     DRIAAGTFDAGEFSLPTFDSLNITAASLNDDGLDNHTILLYYSTAASSLAVTLMIAIF
                     VVYMVSRDNVSCSICL"
ORIGIN      
        1 atgaaggcaa taattgtact actcatggta gtaacatcca atgcagatcg aatctgcact
       61 gggataacat cgtcaaactc accacatgtc gtcaaaactg ctactcaagg ggaggtcaat
      121 gtgaccggtg taataccact gacaacaaca cccaccaaat ctcattttgc aaatctcaaa
      181 ggaacagaaa ccagggggaa actatgccca aaatgcctaa actgcacaga tctggatgta
      241 gccttgggca gaccaaaatg cacagggaaa ataccctctg caagggtttc aatactccat
      301 gaagtcagac ctgttacatc tgggtgcttt cctataatgc atgatagaac aaaaattaga
      361 cagctgccta accttctccg aggatacgaa catgtcaggt tatcaactca aaacgttatc
      421 aatacagaag atgcaccagg aggaccctac gaaattggaa cctcagggtc ttgcctcaac
      481 attaccaatg gaaaaggatt cttcgcaaca atggcttggg ccgtcccaaa aaacaaaaca
      541 gcaacaaatc cattaacaat agaagtacca tacatttgta cagaagaaga agaccaaatt
      601 accgtttggg ggttccactc tgacgacgag acccaaatgg caagactcta tggggattca
      661 aagccccaga agttcacctc atctgccaac ggagtgacca cacattacgt ctcacagatt
      721 ggtggcttcc caaatcaaac agaagacgga ggactaccac aaagtggcag aattgttgtt
      781 gattacatgg tgcaaaaatc tggaaaaaca ggaacaatta cctatcaaag aggtatttta
      841 ttgcctcaaa aggtgtggtg cgcaagtggc aagagcaagg taataaaagg atccttgccc
      901 ttaattggag aagcagattg cctccatgaa aaatacggtg gattaaacaa aagcaagcct
      961 tactacacag gggaacatgc aaaggccata ggaaattgcc caatatgggt gaaaacaccc
     1021 ttgaagctgg ccaatggaac caaatataga cctcctgcaa aactattaaa ggaaagaggt
     1081 ttcttcggag ccattgctgg tttcttagag ggaggatggg aaggaatgat tgcaggttgg
     1141 cacggataca catcccatgg ggcacatgga gtagcagtgg cagctgacct taagagcact
     1201 caagaggcca taaacaagat aacaaaaaat ctcaactctt tgagtgagct ggaagtaaag
     1261 aatcttcaaa gactaagcgg tgccatggat gaactccaca acgaaatact agaactagat
     1321 gagaaagtgg atgatctcag agctgataca ataagctcac aaatagaact cgcagtcctg
     1381 ctttccaatg aaggaataat aaacagtgaa gatgaacatc tcttggcgct tgaaagaaag
     1441 ctgaagaaaa tgctgggccc ctctgctgta gagataggga atggatgctt tgaaaccaaa
     1501 cacaagtgca accagacctg tctcgacaga atagctgctg gtacctttga tgcaggagaa
     1561 ttttctctcc ccacctttga ttcactgaat attactgctg catctttaaa tgacgatgga
     1621 ttggacaatc atactatact gctttactac tcaactgctg cctccagttt ggctgtaaca
     1681 ctgatgatag ctatctttgt tgtttatatg gtctccagag acaatgtttc ttgctccatt
     1741 tgtctataa
//
LOCUS       OR145903                1749 bp    cRNA    linear   VRL 20-JUN-2023
DEFINITION  Influenza B virus (B/Beijing/2344/2022) segment 4 hemagglutinin
            (HA) gene, complete cds.
ACCESSION   OR145903
VERSION     OR145903
KEYWORDS    .
SOURCE      Influenza B virus
  ORGANISM  Influenza B virus
            Viruses; Riboviria; Orthornavirae; Negarnaviricota;
            Polyploviricotina; Insthoviricetes; Articulavirales;
            Orthomyxoviridae; Betainfluenzavirus; Betainfluenzavirus
            influenzae.
REFERENCE   1  (bases 1 to 1749)
  AUTHORS   Wang,Y.
  TITLE     Direct Submission
  JOURNAL   Submitted (20-JUN-2023) Department of Infectious Diseases, Peking
            University People's Hospital, Xizhimen South Street, Beijing
            100044, China
COMMENT     ##Assembly-Data-START##
            Sequencing Technology :: Sanger dideoxy sequencing
            ##Assembly-Data-END##
FEATURES             Location/Qualifiers
     source          1..1749
                     /organism="Influenza B virus"
                     /mol_type="viral cRNA"
                     /strain="B/Beijing/2344/2022"
                     /isolate="2344"
                     /isolation_source="nasal swab"
                     /host="Homo sapiens"
                     /db_xref="taxon:11520"
                     /segment="4"
                     /country="China: Beijing"
                     /collection_date="30-Aug-2022"
     gene            1..1749
                     /gene="HA"
     CDS             1..1749
                     /gene="HA"
                     /function="receptor binding and fusion protein"
                     /codon_start=1
                     /product="hemagglutinin"
                     /protein_id="WJE87874"
                     /translation="MKAIIVLLMVVTSNADRICTGITSSNSPHVVKTATQGEVNVTGV
                     IPLTTTPTKSHFANLKGTETRGKLCPKCLNCTDLDVALGRPKCTGKIPSARVSILHEV
                     RPVTSGCFPIMHDRTKIRQLPNLLRGYEHVRLSTQNVINTEDAPGGPYEIGTSGSCLN
                     ITNGKGFFATMAWAVPKNQTTTNPLTIEVPYICTEEEDQITVWGFHSDDETQMARLYG
                     DSKPQKFTSSANGVTTHYVSQIGGFPNQTEDGGLPQSGRIVVDYMVQKSGKTGTITYQ
                     RGILLPQKVWCASGKSKVIKGSLPLIGEADCLHEKYGGLNKSKPYYTGEHAKAIGNCP
                     IWVKTPLKLANGTKYRPPAKLLKERGFFGAIAGFLEGGWEGMIAGWHGYTSHGAHGVA
                     VAADLKSTQEAINKITKNLNSLSELEVKNLQRLSGAMDELHNEILELDEKVDDLRADT
                     ISSQIELAVLLSNEGIINSEDEHLLALERKLKKMLGPSAVEIGNGCFETKHKCNQTCL
                     DRIAAGTFDAGEFSLPTFDSLNITAASLNDDGLDNHTILLYYSTAASSLAVTLMIAIF
                     VVYMVSRDNVSCSICL"
ORIGIN      
        1 atgaaggcaa taattgtact actcatggta gtaacatcca atgcagatcg aatctgcact
       61 gggataacat cgtcaaactc accacatgtc gtcaaaactg ctactcaagg ggaggtcaat
      121 gtgaccggtg taataccact gacaacaaca cccaccaaat ctcattttgc aaatctcaaa
      181 ggaacagaaa ccagggggaa actatgccca aaatgcctaa actgcacaga tctggatgta
      241 gccttgggca gaccaaaatg cacagggaaa ataccctctg caagggtttc aatactccat
      301 gaagtcagac ctgttacatc tgggtgcttt cctataatgc atgatagaac aaaaattaga
      361 cagctgccta accttctccg aggatacgaa catgtcaggt tatcaactca aaacgttatc
      421 aatacagaag atgcaccagg aggaccctac gaaattggaa cctcagggtc ttgcctcaac
      481 attaccaatg gaaaaggatt cttcgcaaca atggcttggg ccgtcccaaa aaaccaaaca
      541 acaacaaatc cattaacaat agaagtacca tacatttgta cagaagaaga agaccaaatt
      601 accgtttggg ggttccactc tgacgacgag acccaaatgg caaggctcta tggggattca
      661 aagccccaga agttcacctc atctgccaac ggagtgacca cacattacgt ctcacagatt
      721 ggtggcttcc caaatcaaac agaagacgga ggactaccac aaagtggcag aattgttgtt
      781 gattacatgg tgcaaaaatc tggaaaaaca ggaacaatta cctatcaaag aggtatttta
      841 ttgcctcaaa aggtgtggtg cgcaagtggc aagagcaagg taataaaagg atccttgccc
      901 ttaattggag aagcagattg ccttcatgaa aaatacggtg gattaaacaa aagcaagcct
      961 tactacacag gggaacatgc aaaggccata ggaaattgcc caatatgggt gaaaacaccc
     1021 ttgaagctgg ccaatggaac caaatataga cctcctgcaa aactattaaa ggaaagaggt
     1081 ttcttcggag ccattgctgg tttcttagag ggaggatggg aaggaatgat tgcaggttgg
     1141 cacggataca catcccatgg ggcacatgga gtagcagtgg cagctgacct taagagcact
     1201 caagaggcca taaacaagat aacaaaaaat ctcaactctt tgagtgagct ggaagtaaag
     1261 aatcttcaaa gactaagcgg tgccatggat gaactccata acgaaatact agaactagat
     1321 gagaaagtgg atgatctcag agctgataca ataagctcac aaatagaact cgcagtcctg
     1381 ctttccaatg aaggaataat aaacagtgaa gatgaacatc tcttggcgct tgaaagaaag
     1441 ctgaagaaaa tgctgggccc ctctgctgta gagataggga atggatgctt tgaaaccaaa
     1501 cacaagtgca accagacctg tctcgacaga atagctgctg gtacctttga tgcaggagaa
     1561 ttttctctcc ccacctttga ttcactgaat attactgctg catctttaaa tgacgatgga
     1621 ttggacaatc atactatact gctttactac tcaactgctg cctccagttt ggctgtaaca
     1681 ctgatgatag ctatctttgt tgtttatatg gtctccagag acaatgtttc ttgctccatt
     1741 tgtctataa
//
