# Supplementary material for: Clinical characteristics of outpatients with influenza-B-associated pneumonia and molecular evolution of influenza B virus in Beijing, China, during the 2021–2022 influenza season
Source: Arch Virol. 2024 Jan 18;169(2):30. doi: 10.1007/s00705-023-05957-6 (PMC10794387; doi:10.1007/s00705-023-05957-6)
Supplement: Supplementary file 3 — Supplementary Material 3 [file 705_2023_5957_MOESM3_ESM.txt]

LOCUS       OR150157                1401 bp    cRNA    linear   VRL 20-JUN-2023
DEFINITION  Influenza B virus (B/Beijing/2301/2022) segment 6 neuraminidase
            (NA) gene, complete cds; and NB protein (NB) gene, partial cds.
ACCESSION   OR150157
VERSION     OR150157
KEYWORDS    .
SOURCE      Influenza B virus
  ORGANISM  Influenza B virus
            Viruses; Riboviria; Orthornavirae; Negarnaviricota;
            Polyploviricotina; Insthoviricetes; Articulavirales;
            Orthomyxoviridae; Betainfluenzavirus; Betainfluenzavirus
            influenzae.
REFERENCE   1  (bases 1 to 1401)
  AUTHORS   Wang,Y.
  TITLE     Direct Submission
  JOURNAL   Submitted (20-JUN-2023) Department of Infectious Diseases, Peking
            University People's Hospital, Xizhimen South Street, Beijing
            100044, China
COMMENT     ##Assembly-Data-START##
            Sequencing Technology :: Sanger dideoxy sequencing
            ##Assembly-Data-END##
FEATURES             Location/Qualifiers
     source          1..1401
                     /organism="Influenza B virus"
                     /mol_type="viral cRNA"
                     /strain="B/Beijing/2301/2022"
                     /isolate="2301"
                     /isolation_source="nasal swab"
                     /host="Homo sapiens"
                     /db_xref="taxon:11520"
                     /segment="6"
                     /country="China: Beijing"
                     /collection_date="30-Aug-2022"
     gene            1..1401
                     /gene="NA"
     CDS             1..1401
                     /gene="NA"
                     /codon_start=1
                     /product="neuraminidase"
                     /protein_id="WJE95588"
                     /translation="MLPSTIQTLTLFLTSGGVLLSLYVSASLSYLLYSDILLKFSPTE
                     ITAPTMPLNCANASSVQAVNRSATKGVTLLLPEPEWTYPRLSCPGSTFQKALLISPHR
                     FGEAKGNSAPLIIREPFVACGPNECKHFALTHYAAQPGGYYNGTRGDRNKLRHLISVK
                     LGKIPTVENSIFHMAAWSGSACHDGKEWTYIGVDGPDNNALLKVKYGEAYTDTYHSYA
                     NNILRTQESACNCIEGNCYLMITDGSASGVSECRFLKIREGRIIKEIFPTGRVKHTEE
                     CTCGFASNKTIECACRDNRYTAKRPFVKLNVETDTAEIRLMCTDTYLDTPRPNDGSIT
                     GPCESDGDKGSGGIKGGFVHQRMKSKIGRWYSRTMSKTERMGMGLYVKYGGDPWADSD
                     ALTFSGVMVSMKEPGWYSFGFEIKDKKCDVPCIGIEMVHDGGKETWHSAATAIYCLMG
                     SGQLLWDTVTGVDMAL"
     gene            <1..296
                     /gene="NB"
     CDS             <1..296
                     /gene="NB"
                     /codon_start=3
                     /product="NB protein"
                     /protein_id="WJE95587"
                     /translation="ATFNYTNINPISHIRGSIIITICVSFIIILTIFGYIAKILTNRN
                     NCTNNAIELCKRIKCSGCEPFCNKRGDTSSPRTGVDIPAFILPGLNLSESTPN"
ORIGIN      
        1 atgctacctt caactataca aacattaacc ctatttctca catcaggggg agtattatta
       61 tcactatatg tgtcagcttc attatcatac ttactatatt cggatatatt gctaaaattc
      121 tcaccaacag aaataactgc accaacaatg ccattgaatt gtgcaaacgc atcaagtgtt
      181 caggctgtga accgttctgc aacaaaaggg gtgacacttc ttctcccaga accggagtgg
      241 acatacccgc gtttatcttg cccgggctca acctttcaga aagcactcct aattagccct
      301 catagattcg gagaagccaa aggaaactca gctcccttga taataaggga accttttgtt
      361 gcttgtggac caaatgaatg caaacacttt gctttaaccc attatgctgc ccaaccaggg
      421 ggatactaca atggaacaag aggagacaga aacaagctga ggcatctaat ttcagtcaaa
      481 ttgggcaaaa tcccaacagt agagaactcc attttccaca tggctgcatg gagcgggtcc
      541 gcgtgccatg atggtaagga atggacatat atcggagttg atggccctga caataatgca
      601 ttgctcaaag taaaatatgg agaagcatat actgacacat accattccta tgcaaacaac
      661 atcctaagaa cacaagaaag tgcctgcaat tgcatcgagg gaaattgtta tctaatgata
      721 actgatggct cagcttcagg tgttagtgaa tgcagatttc ttaagattcg agagggccga
      781 ataataaaag aaatatttcc aacaggaaga gtaaaacaca ctgaggaatg cacatgcgga
      841 tttgccagca ataaaaccat agaatgtgcc tgtagagaca acaggtacac agcaaaaaga
      901 ccttttgtca aattaaacgt ggagactgat acagcagaaa taaggttgat gtgcacagat
      961 acttatttgg acactcccag accaaatgat ggaagcataa caggcccttg tgaatctgat
     1021 ggggacaaag ggagtggagg catcaaggga ggatttgttc atcaaagaat gaaatccaag
     1081 attggaaggt ggtactctcg aacgatgtct aaaactgaaa ggatggggat gggactgtat
     1141 gtcaagtatg gtggagaccc atgggctgac agtgatgccc taacttttag tggagtaatg
     1201 gtttcaatga aagaacctgg ttggtattcc tttggcttcg aaataaaaga taagaaatgc
     1261 gatgtcccct gtattgggat agagatggta catgatggtg gaaaagagac ttggcactca
     1321 gcagcaacag ccatttactg tttaatgggc tcaggacagc tgctgtggga cactgtcaca
     1381 ggtgttgaca tggctctgta a
//
LOCUS       OR150158                1401 bp    cRNA    linear   VRL 20-JUN-2023
DEFINITION  Influenza B virus (B/Beijing/2303/2022) segment 6 neuraminidase
            (NA) gene, complete cds; and NB protein (NB) gene, partial cds.
ACCESSION   OR150158
VERSION     OR150158
KEYWORDS    .
SOURCE      Influenza B virus
  ORGANISM  Influenza B virus
            Viruses; Riboviria; Orthornavirae; Negarnaviricota;
            Polyploviricotina; Insthoviricetes; Articulavirales;
            Orthomyxoviridae; Betainfluenzavirus; Betainfluenzavirus
            influenzae.
REFERENCE   1  (bases 1 to 1401)
  AUTHORS   Wang,Y.
  TITLE     Direct Submission
  JOURNAL   Submitted (20-JUN-2023) Department of Infectious Diseases, Peking
            University People's Hospital, Xizhimen South Street, Beijing
            100044, China
COMMENT     ##Assembly-Data-START##
            Sequencing Technology :: Sanger dideoxy sequencing
            ##Assembly-Data-END##
FEATURES             Location/Qualifiers
     source          1..1401
                     /organism="Influenza B virus"
                     /mol_type="viral cRNA"
                     /strain="B/Beijing/2303/2022"
                     /isolate="2303"
                     /isolation_source="nasal swab"
                     /host="Homo sapiens"
                     /db_xref="taxon:11520"
                     /segment="6"
                     /country="China: Beijing"
                     /collection_date="30-Aug-2022"
     gene            1..1401
                     /gene="NA"
     CDS             1..1401
                     /gene="NA"
                     /codon_start=1
                     /product="neuraminidase"
                     /protein_id="WJE95590"
                     /translation="MLPSTIQTLTLFLTSGGVLLSLYVSASLSYLLYSDILLKFSPTE
                     ITAPTMPLNCANASSVQAVNRSATKGVTLLLPEPEWTYPRLSCPGSTFQKALLISPHR
                     FGETKGNSAPLIIREPFVACGPNECKHFALTHYAAQPGGYYNGTRGDRNKLRHLISVK
                     LGKIPTVENSIFHMAAWSGSACHDGKEWTYIGVDGPDNNALLKVKYGEAYTDTYHSYA
                     NNILRTQESACNCIEGNCYLMITDGSASGVSECRFLKIREGRIIKEIFPTGRVKHTEE
                     CTCGFASNKTIECACRDNRYTAKRPFVKLNVETDTAEIRLMCTDTYLDTPRPNDGSIT
                     GPCESDGDKGSGGIKGGFVHQRMKSKIGRWYSRTMSKTERMGMGLYVKYGGDPWADSD
                     ALTFSGVMVSMKEPGWYSFGFEIKDKKCDVPCIGIEMVHDGGKETWHSAATAIYCLMG
                     SGQLLWDTATGVDMAL"
     gene            <1..296
                     /gene="NB"
     CDS             <1..296
                     /gene="NB"
                     /codon_start=3
                     /product="NB protein"
                     /protein_id="WJE95589"
                     /translation="ATFNYTNINPISHIRGSIIITICVSFIIILTIFGYIAKILTNRN
                     NCTNNAIELCKRIKCSGCEPFCNKRGDTSSPRTGVDIPAFILPGLNLSESTPN"
ORIGIN      
        1 atgctacctt caactataca aacattaacc ctatttctca catcaggggg agtattatta
       61 tcactatatg tgtcagcttc attatcatac ttactatatt cggatatatt gctaaaattc
      121 tcaccaacag aaataactgc accaacaatg ccattgaatt gtgcaaacgc atcaagtgtt
      181 caggctgtga accgttctgc aacaaaaggg gtgacacttc ttctcccaga accggagtgg
      241 acatacccgc gtttatcttg cccgggctca acctttcaga aagcactcct aattagccct
      301 catagattcg gagaaaccaa aggaaactca gctcccttga taataaggga accttttgtt
      361 gcttgtggac caaatgaatg caaacacttt gctttaaccc attatgctgc ccaaccaggg
      421 ggatactaca atggaacaag aggagacaga aacaagctga ggcatctaat ttcagtcaaa
      481 ttgggcaaaa tcccaacagt agagaactcc attttccaca tggctgcatg gagcgggtcc
      541 gcgtgccatg atggtaagga atggacatat atcggagttg atggccctga caacaatgca
      601 ttgctcaaag taaaatatgg agaagcatat actgacacat accattccta tgcaaacaac
      661 atcctaagaa cacaagaaag tgcctgcaat tgcatcgagg gaaattgtta tctaatgata
      721 actgatggct cagcttcagg tgttagtgaa tgcagatttc ttaagattcg agagggccga
      781 ataataaaag aaatatttcc aacaggaaga gtaaaacaca ctgaggaatg cacatgcgga
      841 tttgccagca ataaaaccat agaatgtgcc tgtagagaca acaggtacac agcaaaaaga
      901 ccttttgtca aattaaacgt ggagactgat acagcagaaa taaggttgat gtgcacagat
      961 acttatttgg acacccccag accaaatgat ggaagcataa caggcccttg tgaatctgat
     1021 ggggacaaag ggagtggagg catcaaggga ggatttgttc atcaaagaat gaaatccaag
     1081 attggaaggt ggtactctcg aacgatgtct aaaactgaaa ggatggggat gggactgtat
     1141 gtcaagtatg gtggagaccc atgggctgac agtgatgccc taacttttag tggagtaatg
     1201 gtttcaatga aagaacctgg ttggtattcc tttggcttcg aaataaaaga taagaaatgc
     1261 gatgtcccct gtattgggat agagatggta catgatggtg gaaaagagac ttggcactca
     1321 gcagcaacag ccatttactg tttaatgggc tcaggacagc tgctgtggga cactgccacg
     1381 ggtgttgaca tggctctgta a
//
LOCUS       OR150159                1401 bp    cRNA    linear   VRL 20-JUN-2023
DEFINITION  Influenza B virus (B/Beijing/2304/2022) segment 6 neuraminidase
            (NA) gene, complete cds; and NB protein (NB) gene, partial cds.
ACCESSION   OR150159
VERSION     OR150159
KEYWORDS    .
SOURCE      Influenza B virus
  ORGANISM  Influenza B virus
            Viruses; Riboviria; Orthornavirae; Negarnaviricota;
            Polyploviricotina; Insthoviricetes; Articulavirales;
            Orthomyxoviridae; Betainfluenzavirus; Betainfluenzavirus
            influenzae.
REFERENCE   1  (bases 1 to 1401)
  AUTHORS   Wang,Y.
  TITLE     Direct Submission
  JOURNAL   Submitted (20-JUN-2023) Department of Infectious Diseases, Peking
            University People's Hospital, Xizhimen South Street, Beijing
            100044, China
COMMENT     ##Assembly-Data-START##
            Sequencing Technology :: Sanger dideoxy sequencing
            ##Assembly-Data-END##
FEATURES             Location/Qualifiers
     source          1..1401
                     /organism="Influenza B virus"
                     /mol_type="viral cRNA"
                     /strain="B/Beijing/2304/2022"
                     /isolate="2304"
                     /isolation_source="nasal swab"
                     /host="Homo sapiens"
                     /db_xref="taxon:11520"
                     /segment="6"
                     /country="China: Beijing"
                     /collection_date="30-Aug-2022"
     gene            1..1401
                     /gene="NA"
     CDS             1..1401
                     /gene="NA"
                     /codon_start=1
                     /product="neuraminidase"
                     /protein_id="WJE95592"
                     /translation="MLPSTIQTLTLFLTSGGVLLSLYVSASLSYLLYSDILLKFSPTE
                     ITAPTMPLNCANASSVQAVNRSATKGVTLLLPEPEWTYPRLSCPGSTFQKALLISPHR
                     FGETKGNSAPLIIREPFVACGPNECKHFALTHYAAQPGGYYNGTRGDRNKLRHLISVK
                     LGKIPTVENSIFHMTAWSGSACHDGKEWTYIGVDGPDNNALLKVKYGEAYTDTYHSYA
                     NNILRTQESACNCIEGNCYLMITDGSASGVSECRFLKIREGRIIKEIFPTGRVKHTEE
                     CTCGFASNKTIECACRDNRYTAKRPFVKLNVETDTAEIRLMCTDTYLDTPRPNDGSIT
                     GPCESDGDKGSGGIKGGFVHQRMKSKIGRWYSRTMSKTERMGMGLYVKYGGDPWADSD
                     ALTFSGVMVSMKEPGWYSFGFEIKDKKCDVPCIGIEMVHDGGKETWHSAATAIYCLMG
                     SGQLLWDTVTGVDMAL"
     gene            <1..296
                     /gene="NB"
     CDS             <1..296
                     /gene="NB"
                     /codon_start=3
                     /product="NB protein"
                     /protein_id="WJE95591"
                     /translation="ATFNYTNINPISHIRGSIIITICVSFIIILTIFGYIAKILTNRN
                     NCTNNAIELCKRIKCSGCEPFCNKRGDTSSPRTGVDIPAFILPGLNLSESTPN"
ORIGIN      
        1 atgctacctt caactataca aacattaacc ctatttctca catcaggggg agtattatta
       61 tcactatatg tgtcagcttc attatcatac ttactatatt cggatatatt gctaaaattc
      121 tcaccaacag aaataactgc accaacaatg ccattgaatt gtgcaaacgc atcaagtgtt
      181 caggctgtga accgttctgc aacaaaaggg gtgacacttc ttctcccaga accggagtgg
      241 acatacccgc gtttatcttg cccgggctca acctttcaga aagcactcct aattagccct
      301 catagattcg gagaaaccaa aggaaactca gctcccttga taataaggga accttttgtt
      361 gcttgtggac caaatgaatg caaacacttt gctttaaccc attatgctgc ccaaccaggg
      421 ggatactaca atggaacaag aggagacaga aacaagctga ggcatctaat ttcagtcaaa
      481 ttgggcaaaa tcccaacagt agagaactcc attttccaca tgactgcatg gagcgggtcc
      541 gcgtgccatg atggtaagga atggacatat atcggagttg atggccctga caataatgca
      601 ttgctcaaag taaaatatgg agaagcatat actgacacat accattccta tgcaaacaac
      661 atcctaagaa cacaagaaag tgcctgcaat tgcatcgagg gaaattgtta tctaatgata
      721 actgatggct cagcttcagg tgttagtgaa tgcagatttc ttaagattcg agagggccga
      781 ataataaaag aaatatttcc aacaggaaga gtaaaacaca ctgaggaatg cacatgcgga
      841 tttgccagca ataaaaccat agaatgtgcc tgtagagata acaggtacac agcaaaaaga
      901 ccttttgtca aattaaacgt ggagactgat acagcagaaa taaggttgat gtgcacagat
      961 acttatttgg acacccccag accaaatgat ggaagcataa caggcccttg tgaatctgat
     1021 ggggacaaag ggagtggagg catcaaggga ggatttgttc atcaaagaat gaaatccaag
     1081 attggaaggt ggtactctcg aacgatgtct aaaactgaaa ggatggggat gggactgtat
     1141 gtcaagtatg gtggagaccc atgggctgac agtgatgccc taacttttag tggagtaatg
     1201 gtttcaatga aagaacctgg ttggtattcc tttggcttcg aaataaaaga taagaaatgc
     1261 gatgtcccct gtattgggat agagatggta catgatggtg gaaaagagac ttggcactca
     1321 gcagcaacag ccatttactg tttaatgggc tcaggacagc tgctgtggga cactgtcaca
     1381 ggtgttgaca tggctctgta a
//
LOCUS       OR150160                1401 bp    cRNA    linear   VRL 20-JUN-2023
DEFINITION  Influenza B virus (B/Beijing/2305/2022) segment 6 neuraminidase
            (NA) gene, complete cds; and NB protein (NB) gene, partial cds.
ACCESSION   OR150160
VERSION     OR150160
KEYWORDS    .
SOURCE      Influenza B virus
  ORGANISM  Influenza B virus
            Viruses; Riboviria; Orthornavirae; Negarnaviricota;
            Polyploviricotina; Insthoviricetes; Articulavirales;
            Orthomyxoviridae; Betainfluenzavirus; Betainfluenzavirus
            influenzae.
REFERENCE   1  (bases 1 to 1401)
  AUTHORS   Wang,Y.
  TITLE     Direct Submission
  JOURNAL   Submitted (20-JUN-2023) Department of Infectious Diseases, Peking
            University People's Hospital, Xizhimen South Street, Beijing
            100044, China
COMMENT     ##Assembly-Data-START##
            Sequencing Technology :: Sanger dideoxy sequencing
            ##Assembly-Data-END##
FEATURES             Location/Qualifiers
     source          1..1401
                     /organism="Influenza B virus"
                     /mol_type="viral cRNA"
                     /strain="B/Beijing/2305/2022"
                     /isolate="2305"
                     /isolation_source="nasal swab"
                     /host="Homo sapiens"
                     /db_xref="taxon:11520"
                     /segment="6"
                     /country="China: Beijing"
                     /collection_date="30-Aug-2022"
     gene            1..1401
                     /gene="NA"
     CDS             1..1401
                     /gene="NA"
                     /codon_start=1
                     /product="neuraminidase"
                     /protein_id="WJE95594"
                     /translation="MLPSTIQTLTLFLTSGGVLLSLYVSASLSYLLYSDILLKFSPTE
                     ITAPTMPLNCANASSVQAVNRSATKGVTLLLPEPEWTYPRLSCPGSTFQKALLISPHR
                     FGETKGNSAPLIIREPFVACGPNECKHFALTHYAAQPGGYYNGTRGDRNKLRHLISVK
                     LGKIPTVENSIFHMAAWSGSACHDGKEWTYIGVDGPDNNALLKVKYGEAYTDTYHSYA
                     NNILRTQESACNCIEGNCYLMITDGSASGVSECRFLKIREGRIIKEIFPTGRVKHTEE
                     CTCGFASNKTIECACRDNRYTAKRPFVKLNVETDTAEIRLMCTDTYLDTPRPNDGSIT
                     GPCESDGDEGSGGIKGGFVHQRMKSKIGRWYSRTMSKTERMGMGLYVRYGGDPWADSD
                     ALTFSGVMVSMKEPGWYSFGFEIKDKKCDVPCIGIEMVHDGGKETWHSAATAIYCLMG
                     SGQLLWDTVTGVDMAL"
     gene            <1..296
                     /gene="NB"
     CDS             <1..296
                     /gene="NB"
                     /codon_start=3
                     /product="NB protein"
                     /protein_id="WJE95593"
                     /translation="ATFNYTNINPISHIRGSIIITICVSFIIILTIFGYIAKILTNRN
                     NCTNNAIELCKRIKCSGCEPFCNKRGDTSSPRTGVDIPAFILPGLNLSESTPN"
ORIGIN      
        1 atgctacctt caactataca aacattaacc ctatttctca catcaggggg agtattatta
       61 tcactatatg tgtcagcttc attatcatac ttactatatt cggatatatt gctaaaattc
      121 tcaccaacag aaataactgc accaacaatg ccattgaatt gtgcaaacgc atcaagtgtt
      181 caggctgtga accgttctgc aacaaaaggg gtgacacttc ttctcccaga accggagtgg
      241 acatacccgc gtttatcttg cccgggctca acctttcaga aagcactcct aattagccct
      301 catagattyg gagaaaccaa aggaaactca gctcccttga taataaggga accttttgtt
      361 gcttgtggac caaatgaatg caaacacttt gctttaaccc attatgctgc ccaaccaggg
      421 ggatactaca atggaacaag aggagacaga aacaagctga ggcatctaat ttcagtcaaa
      481 ttgggcaaaa tcccaacagt agagaactcc attttccaca tggctgcatg gagcgggtcc
      541 gcgtgccatg atggtaagga atggacatat atcggagttg atggccctga caataatgca
      601 ttgctcaaag taaaatatgg agaagcatat actgacacat accattccta tgcaaacaac
      661 atcctaagaa cacaagaaag tgcctgcaat tgcatcgagg gaaattgtta tctaatgata
      721 actgatggct cagcttcagg tgttagtgaa tgcagatttc ttaagattcg agagggccga
      781 ataataaaag aaatatttcc aacaggaaga gtaaaacaca ctgaggaatg cacatgcgga
      841 tttgccagca ataaaaccat agaatgtgcc tgtagagaca acaggtacac agcaaaaaga
      901 ccttttgtca aattaaacgt ggagactgat acagcagaaa taaggttgat gtgcacagat
      961 acttatttgg acacccccag accaaatgat ggaagcataa caggcccttg tgaatctgat
     1021 ggggacgaag ggagtggagg catcaaggga ggatttgttc atcaaagaat gaaatccaag
     1081 attggaaggt ggtactctcg aacgatgtct aaaactgaaa ggatggggat gggactgtat
     1141 gtcaggtatg gtggagaccc atgggctgac agtgatgccc taacttttag tggagtaatg
     1201 gtttcaatga aagaacctgg ttggtattcc tttggcttcg aaataaaaga taagaaatgc
     1261 gatgtcccct gtattgggat agagatggta catgatggtg gaaaagagac ttggcactca
     1321 gcagcaacag ccatttactg tttaatgggc tcaggacagc tgctgtggga cactgtcaca
     1381 ggtgttgaca tggctctgta a
//
LOCUS       OR150161                1401 bp    cRNA    linear   VRL 20-JUN-2023
DEFINITION  Influenza B virus (B/Beijing/2306/2022) segment 6 neuraminidase
            (NA) gene, complete cds; and NB protein (NB) gene, partial cds.
ACCESSION   OR150161
VERSION     OR150161
KEYWORDS    .
SOURCE      Influenza B virus
  ORGANISM  Influenza B virus
            Viruses; Riboviria; Orthornavirae; Negarnaviricota;
            Polyploviricotina; Insthoviricetes; Articulavirales;
            Orthomyxoviridae; Betainfluenzavirus; Betainfluenzavirus
            influenzae.
REFERENCE   1  (bases 1 to 1401)
  AUTHORS   Wang,Y.
  TITLE     Direct Submission
  JOURNAL   Submitted (20-JUN-2023) Department of Infectious Diseases, Peking
            University People's Hospital, Xizhimen South Street, Beijing
            100044, China
COMMENT     ##Assembly-Data-START##
            Sequencing Technology :: Sanger dideoxy sequencing
            ##Assembly-Data-END##
FEATURES             Location/Qualifiers
     source          1..1401
                     /organism="Influenza B virus"
                     /mol_type="viral cRNA"
                     /strain="B/Beijing/2306/2022"
                     /isolate="2306"
                     /isolation_source="nasal swab"
                     /host="Homo sapiens"
                     /db_xref="taxon:11520"
                     /segment="6"
                     /country="China: Beijing"
                     /collection_date="30-Aug-2022"
     gene            1..1401
                     /gene="NA"
     CDS             1..1401
                     /gene="NA"
                     /codon_start=1
                     /product="neuraminidase"
                     /protein_id="WJE95596"
                     /translation="MLPSTIQTLTLFLTSGGVLLSLYVSASLSYLLYSDILLKFSPTE
                     ITAPTMPLNCANASSVQTVNRSATKGATLLLPEPEWTYPRLSCPGSTFQKALLISPHR
                     FGETKGNSAPLIIREPFVACGPNECKHFALTHYAAQPGGYYNGTRGDRNKLRHLISVK
                     LGKIPTVENSIFHMAAWSGSACHDGKEWTYIGVDGPDNNALLKVKYGEAYTDTYHSYA
                     NNILRTQESACNCIEGNCYLMMTDGSASGVSECRFLKIREGRIIKEIFPTGRVKHTEE
                     CTCGFASNKTIECACRDNRYTAKRPFVKLNVETDTAEIRLMCTDTYLDTPRPNDGSIT
                     GPCESDGDEGSGGIKGGFVHQRMKSKIGRWYSRTMSKTERMGMGLYVKYGGDPWADSD
                     ALTFSGVMVSMKEPGWYSFGFEIKDKKCDVPCIGIEMVHDGGKETWHSAATAIYCLMG
                     SGQLLWDTVTGVDMAL"
     gene            <1..296
                     /gene="NB"
     CDS             <1..296
                     /gene="NB"
                     /codon_start=3
                     /product="NB protein"
                     /protein_id="WJE95595"
                     /translation="ATFNYTNTNPISHIRGSIIITICVSFIIILTIFGYIAKILTNRN
                     NCTNNAIELCKRIKCSDCEPFCNKRGDTSSPRTGVDIPAFILPGLNLSESTPN"
ORIGIN      
        1 atgctacctt caactataca aacactaacc ctatttctca catcaggggg agtattatta
       61 tcactatatg tgtcagcttc attatcatac ttactatatt cggatatatt gctaaaattc
      121 tcaccaacag aaataactgc accaacaatg ccattgaatt gtgcaaacgc atcaagtgtt
      181 cagactgtga accgttctgc aacaaaaggg gcgacacttc ttctcccaga accggagtgg
      241 acatacccgc gtttatcttg cccgggctca acctttcaga aagcactcct aattagccct
      301 catagattcg gagaaaccaa aggaaactca gctcccttga taataaggga accttttgtt
      361 gcttgtggac caaatgaatg caaacacttt gctttaaccc attatgctgc ccaaccaggg
      421 ggatactaca atggaacaag aggagacaga aacaagctga ggcatctaat ttcagtcaaa
      481 ttgggcaaaa tcccaacagt agagaactcc attttccaca tggctgcatg gagcgggtcc
      541 gcgtgccatg atggtaagga atggacatat atcggagttg atggccctga caataatgca
      601 ttgctcaaag taaaatatgg agaagcatat actgacacat accattccta tgcaaacaac
      661 atcctaagaa cacaagaaag tgcctgcaat tgcatcgagg gaaattgtta tctaatgatg
      721 actgatggct cagcttcagg tgttagtgaa tgcagatttc ttaagattcg agagggccga
      781 ataataaaag aaatatttcc aacaggaaga gtaaaacaca ctgaggaatg cacatgcgga
      841 tttgccagca ataaaaccat agaatgtgcc tgtagagaca acaggtacac agcaaaaaga
      901 ccttttgtca aattaaacgt ggagactgat acagcagaaa taaggttgat gtgcacagat
      961 acttatttgg acacccccag accaaatgat ggaagcataa caggcccttg tgaatctgat
     1021 ggagacgaag ggagtggagg aatcaaggga ggatttgttc atcaaagaat gaaatccaag
     1081 attggaaggt ggtactctcg aacgatgtct aaaactgaaa ggatggggat gggactgtat
     1141 gtcaagtatg gtggagaccc atgggctgac agtgatgccc taacttttag tggagtaatg
     1201 gtttcaatga aagaacctgg ttggtattcc tttggcttcg aaataaaaga taagaaatgc
     1261 gatgtcccct gtattgggat agagatggta catgatggtg gaaaagagac ttggcactca
     1321 gcagcaacag ccatttactg tttaatgggc tcaggacagc tgctgtggga cactgtcaca
     1381 ggtgttgaca tggctctgta a
//
LOCUS       OR150162                1401 bp    cRNA    linear   VRL 20-JUN-2023
DEFINITION  Influenza B virus (B/Beijing/2307/2022) segment 6 neuraminidase
            (NA) gene, complete cds; and NB protein (NB) gene, partial cds.
ACCESSION   OR150162
VERSION     OR150162
KEYWORDS    .
SOURCE      Influenza B virus
  ORGANISM  Influenza B virus
            Viruses; Riboviria; Orthornavirae; Negarnaviricota;
            Polyploviricotina; Insthoviricetes; Articulavirales;
            Orthomyxoviridae; Betainfluenzavirus; Betainfluenzavirus
            influenzae.
REFERENCE   1  (bases 1 to 1401)
  AUTHORS   Wang,Y.
  TITLE     Direct Submission
  JOURNAL   Submitted (20-JUN-2023) Department of Infectious Diseases, Peking
            University People's Hospital, Xizhimen South Street, Beijing
            100044, China
COMMENT     ##Assembly-Data-START##
            Sequencing Technology :: Sanger dideoxy sequencing
            ##Assembly-Data-END##
FEATURES             Location/Qualifiers
     source          1..1401
                     /organism="Influenza B virus"
                     /mol_type="viral cRNA"
                     /strain="B/Beijing/2307/2022"
                     /isolate="2307"
                     /isolation_source="nasal swab"
                     /host="Homo sapiens"
                     /db_xref="taxon:11520"
                     /segment="6"
                     /country="China: Beijing"
                     /collection_date="30-Aug-2022"
     gene            1..1401
                     /gene="NA"
     CDS             1..1401
                     /gene="NA"
                     /codon_start=1
                     /product="neuraminidase"
                     /protein_id="WJE95598"
                     /translation="MLPSTIQTLTLFLTSGGVLLSLYVSASLSYLLYSDILLKFSPTE
                     ITAPTMPLNCANASSVQTVNRSATKGATLLLPEPEWTYPRLSCPGSTFQKALLISPHR
                     FGETKGNSAPLIIREPFVACGPNECKHFALTHYAAQPGGYYNGTRGDRNKLRHLISVK
                     LGKIPTVENSIFHMAAWSGSACHDGKEWTYIGVDGPDNNALLKVKYGEAYTDTYHSYA
                     NNILRTQESACNCIEGNCYLMMTDGSASGVSECRFLKIREGRIIKEIFPTGRVKHTEE
                     CTCGFASNKTIECACRDNRYTAKRPFVKLNVETDTAEIRLMCTDTYLDTPRPNDGSIT
                     GPCESDGDEGSGGIKGGFVHQRMKSKIGRWYSRTMSKTERMGMGLYVKYGGDPWADSD
                     ALTFSGVMVSMKEPGWYSFGFEIKDKKCDVPCIGIEMVHDGGKETWHSAATAIYCLMG
                     SGQLLWDTVTGVDMAL"
     gene            <1..296
                     /gene="NB"
     CDS             <1..296
                     /gene="NB"
                     /codon_start=3
                     /product="NB protein"
                     /protein_id="WJE95597"
                     /translation="ATFNYTNTNPISHIRGSIIITICVSFIIILTIFGYIAKILTNRN
                     NCTNNAIELCKRIKCSDCEPFCNKRGDTSSPRTGVDIPAFILPGLNLSESTPN"
ORIGIN      
        1 atgctacctt caactataca aacactaacc ctatttctca catcaggggg agtattatta
       61 tcactatatg tgtcagcttc attatcatac ttactatatt cggatatatt gctaaaattc
      121 tcaccaacag aaataactgc accaacaatg ccattgaatt gtgcaaacgc atcaagtgtt
      181 cagactgtga accgttctgc aacaaaaggg gcgacacttc ttctcccaga accggagtgg
      241 acatacccgc gtttatcttg cccgggctca acctttcaga aagcactcct aattagccct
      301 catagattcg gagaaaccaa aggaaactca gctcccttga taataaggga accttttgtt
      361 gcttgtggac caaatgaatg caaacacttt gctttaaccc attatgctgc ccaaccaggg
      421 ggatactaca atggaacaag aggagacaga aacaagctga ggcatctaat ttcagtcaaa
      481 ttgggcaaaa tcccaacagt agagaactcc attttccaca tggctgcatg gagcgggtcc
      541 gcgtgccatg atggtaagga atggacatat atcggagttg atggccctga caataatgca
      601 ttgctcaaag taaaatatgg agaagcatat actgacacat accattccta tgcaaacaac
      661 atcctaagaa cacaagaaag tgcctgcaat tgcatcgagg gaaattgtta tctaatgatg
      721 actgatggct cagcttcagg tgttagtgaa tgcagatttc ttaagattcg agagggccga
      781 ataataaaag aaatatttcc aacaggaaga gtaaaacaca ctgaggaatg cacatgcgga
      841 tttgccagca ataaaaccat agaatgtgcc tgtagagaca acaggtacac agcaaaaaga
      901 ccttttgtca aattaaacgt ggagactgat acagcagaaa taaggttgat gtgcacagat
      961 acttatttgg acacccccag accaaatgat ggaagcataa caggcccttg tgaatctgat
     1021 ggagacgaag ggagtggagg aatcaaggga ggatttgttc atcaaagaat gaaatccaag
     1081 attggaaggt ggtactctcg aacgatgtct aaaactgaaa ggatggggat gggactgtat
     1141 gtcaagtatg gtggagaccc atgggctgac agtgatgccc taacttttag tggagtaatg
     1201 gtttcaatga aagaacctgg ttggtattcc tttggcttcg aaataaaaga taagaaatgc
     1261 gatgtcccct gtattgggat agagatggta catgatggtg gaaaagagac ttggcactca
     1321 gcagcaacag ccatttactg tttaatgggc tcaggacagc tgctgtggga cactgtcaca
     1381 ggtgttgaca tggctctgta a
//
LOCUS       OR150163                1401 bp    cRNA    linear   VRL 20-JUN-2023
DEFINITION  Influenza B virus (B/Beijing/2308/2022) segment 6 neuraminidase
            (NA) gene, complete cds; and NB protein (NB) gene, partial cds.
ACCESSION   OR150163
VERSION     OR150163
KEYWORDS    .
SOURCE      Influenza B virus
  ORGANISM  Influenza B virus
            Viruses; Riboviria; Orthornavirae; Negarnaviricota;
            Polyploviricotina; Insthoviricetes; Articulavirales;
            Orthomyxoviridae; Betainfluenzavirus; Betainfluenzavirus
            influenzae.
REFERENCE   1  (bases 1 to 1401)
  AUTHORS   Wang,Y.
  TITLE     Direct Submission
  JOURNAL   Submitted (20-JUN-2023) Department of Infectious Diseases, Peking
            University People's Hospital, Xizhimen South Street, Beijing
            100044, China
COMMENT     ##Assembly-Data-START##
            Sequencing Technology :: Sanger dideoxy sequencing
            ##Assembly-Data-END##
FEATURES             Location/Qualifiers
     source          1..1401
                     /organism="Influenza B virus"
                     /mol_type="viral cRNA"
                     /strain="B/Beijing/2308/2022"
                     /isolate="2308"
                     /isolation_source="nasal swab"
                     /host="Homo sapiens"
                     /db_xref="taxon:11520"
                     /segment="6"
                     /country="China: Beijing"
                     /collection_date="30-Aug-2022"
     gene            1..1401
                     /gene="NA"
     CDS             1..1401
                     /gene="NA"
                     /codon_start=1
                     /product="neuraminidase"
                     /protein_id="WJE95600"
                     /translation="MLPSTIQTLTLFLTSGGVLLSLYVSASLSYLLYSDILLKFSPTE
                     ITAPTMPLNCANASSVQAVNRSATKGVKFLLPEPEWTYPRLSCPGSTFQKALLISPHR
                     FGETKGNSAPLIIREPFVACGPNECKHFALTHYAAQPGGYYNGTRGDRNKLRHLISVK
                     LGKIPTVENSIFHMAAWSGSACHDGKEWTYIGVDGPDNNALLKVKYGEAYTDTYHSYA
                     NNILRTQESACNCIEGNCYLMITDGSASGVSECRFLKIREGRIIKEIFPTGRVKHTEE
                     CTCGFASNKTIECACRDNRYTAKRPFVKLNVETDTAEIRLMCTDTYLDTPRPNDGSIT
                     GPCESDGDKGSGGIKGGFVHQRMKSKIGRWYSRTMSKTERMGMGLYVKYGGDPWADSD
                     ALTFSGVMVSMKEPGWYSFGFEIKDKKCDVPCIGIEMVHDGGKETWHSAATAIYCLMG
                     SGQLLWDTVTGVDMAL"
     gene            <1..296
                     /gene="NB"
     CDS             <1..296
                     /gene="NB"
                     /codon_start=3
                     /product="NB protein"
                     /protein_id="WJE95599"
                     /translation="ATFNYTNINPISHIRGSIIITVCVSFIIILTIFGYIAKILTNRN
                     NCTNNAIELCKRIKCSGCEPFCNKRGEISSPRTGVDIPAFILPGLNLSESTPN"
ORIGIN      
        1 atgctacctt caactataca aacattaacc ctatttctca catcaggggg agtattatta
       61 tcactgtatg tgtcagcttc attatcatac ttactatatt cggatatatt gctaaaattc
      121 tcaccaacag aaataactgc accaacaatg ccattgaatt gtgcaaacgc atcaagtgtt
      181 caggctgtga accgttctgc aacaaaaggg gtgaaatttc ttctcccaga accggagtgg
      241 acatacccgc gtttatcttg cccgggctca acctttcaga aagcactcct aattagccct
      301 catagattcg gagaaaccaa aggaaactca gctcccttga taataaggga accttttgtt
      361 gcttgtggac caaatgaatg caaacacttt gctttaaccc attatgctgc ccaaccaggg
      421 ggatactaca atggaacaag aggagacaga aacaagctga ggcatctaat ttcagtcaaa
      481 ttgggcaaaa tcccaacagt agagaactcc attttccaca tggctgcatg gagcgggtcc
      541 gcgtgccatg atggtaagga atggacatat atcggagttg atggccctga caataatgca
      601 ttgctcaaag taaaatatgg agaagcatat actgacacat accattccta tgcaaacaac
      661 atcctaagaa cacaagaaag tgcctgcaat tgcatcgagg gaaattgtta tctaatgata
      721 actgatggct cagcttcagg tgttagtgaa tgcagatttc ttaagattcg agagggccga
      781 ataataaaag aaatatttcc aacaggaaga gtaaaacaca ctgaggaatg cacatgcgga
      841 tttgccagca ataaaaccat agaatgtgcc tgtagagaca acaggtacac agcaaaaaga
      901 ccttttgtca aattaaacgt ggagactgat acagcagaaa taaggttgat gtgcacagat
      961 acttatttgg acacccccag accaaatgat ggaagcataa caggcccttg tgaatctgat
     1021 ggggacaaag ggagtggagg catcaaggga ggatttgttc atcaaagaat gaaatccaag
     1081 attggaaggt ggtactctcg aacgatgtct aaaactgaaa ggatggggat gggactgtat
     1141 gtcaagtatg gtggagaccc atgggctgac agtgatgccc taacttttag tggagtaatg
     1201 gtttcaatga aagaacctgg ttggtattcc tttggcttcg aaataaaaga taagaaatgc
     1261 gacgtcccct gtattgggat agagatggta catgatggtg gaaaagagac ttggcactca
     1321 gcagcaacag ccatttactg tttaatgggc tcaggacagc tgctgtggga cactgtcaca
     1381 ggtgttgaca tggctctgta a
//
LOCUS       OR150164                1401 bp    cRNA    linear   VRL 20-JUN-2023
DEFINITION  Influenza B virus (B/Beijing/2309/2022) segment 6 neuraminidase
            (NA) gene, complete cds; and NB protein (NB) gene, partial cds.
ACCESSION   OR150164
VERSION     OR150164
KEYWORDS    .
SOURCE      Influenza B virus
  ORGANISM  Influenza B virus
            Viruses; Riboviria; Orthornavirae; Negarnaviricota;
            Polyploviricotina; Insthoviricetes; Articulavirales;
            Orthomyxoviridae; Betainfluenzavirus; Betainfluenzavirus
            influenzae.
REFERENCE   1  (bases 1 to 1401)
  AUTHORS   Wang,Y.
  TITLE     Direct Submission
  JOURNAL   Submitted (20-JUN-2023) Department of Infectious Diseases, Peking
            University People's Hospital, Xizhimen South Street, Beijing
            100044, China
COMMENT     ##Assembly-Data-START##
            Sequencing Technology :: Sanger dideoxy sequencing
            ##Assembly-Data-END##
FEATURES             Location/Qualifiers
     source          1..1401
                     /organism="Influenza B virus"
                     /mol_type="viral cRNA"
                     /strain="B/Beijing/2309/2022"
                     /isolate="2309"
                     /isolation_source="nasal swab"
                     /host="Homo sapiens"
                     /db_xref="taxon:11520"
                     /segment="6"
                     /country="China: Beijing"
                     /collection_date="30-Aug-2022"
     gene            1..1401
                     /gene="NA"
     CDS             1..1401
                     /gene="NA"
                     /codon_start=1
                     /product="neuraminidase"
                     /protein_id="WJE95602"
                     /translation="MLPSPIQTLSLFLTSGGVLLSLYVSASLSYLLYSDIVLKFSATE
                     IAAAPMPLNCANASSVQAVNRSATKGVKFLLPEPEWTYPXLSCPGSTFQKALLISPHR
                     FGETKGNSAPLIIREPFVAXGPXECKHFXLTHYAAQPGGYYNGTRGDRNKLRHLISVK
                     LGKIPTVENSIFHMAAWSGSACHDGKEWTYIGVDGPDNNALLKVKYGEAYTDTYHSYA
                     NNILRTQESACNCIEGNCYLMITDGSASGVSECRFLKIREGRIIKEIFPTGRVKHTEE
                     CTCGFASNKTIECACRDNRYTAKRPFVKLNVETDTAEIRLMCTDTYLDTPRPNDGSIT
                     GPCESDGDKGSGGIKGGFVHQRMKSKIGRWYSRTMSKTERMGMGLYVKYGGDPWADSD
                     ALTFSGVMVSMKEPGWYSFGFEIKDKKCDVPCIGIEMVHDGGKETWHSAATAIYCLMG
                     SGQLLWDTVTVVNMAL"
     gene            <1..296
                     /gene="NB"
     CDS             <1..296
                     /gene="NB"
                     /codon_start=3
                     /product="NB protein"
                     /protein_id="WJE95601"
                     /translation="ATFTYTNIIPISHIRGSIIISVCVSFIIILTIFGYSAKILSNRN
                     SCSTNAIELCKRIKCSGCEPFCNKRGEISSPRTGVDIPXFILPGLNLSESTPN"
ORIGIN      
        1 atgctacctt cacctataca aacattatcc ctatttctca catcaggggg agtattatta
       61 tctctgtatg tgtcagcttc attatcatac ttactatatt cggatatagt gctaaaattc
      121 tcagcaacag aaatagctgc agcaccaatg ccattgaatt gtgcaaacgc atcaagtgtt
      181 caggctgtga accgttctgc aacaaaaggg gtgaaatttc ttctcccaga accggagtgg
      241 acatacccgy gtttatcttg cccgggctca acctttcaga aagcactcct aattagccct
      301 catagattcg gagaaaccaa aggaaactca gctcccttga taataaggga accttttgtt
      361 gcttgkggac cawatgaatg caaacacttt gstttaaccc attatgctgc ccaaccaggg
      421 ggatactaca atggaacaag aggagacaga aacaagctga ggcatctaat ttcagtcaaa
      481 ttgggcaaaa tcccaacagt agagaactcc attttccaca tggctgcatg gagcgggtcc
      541 gcgtgccatg atggtaagga atggacatat atcggagttg atggccctga caataatgca
      601 ttgctcaaag taaaatatgg agaagcatat actgacacat accattccta tgcaaacaac
      661 atcctaagaa cacaagaaag tgcctgcaat tgcatcgagg gaaattgtta tctaatgata
      721 actgatggct cagcttcagg tgttagtgaa tgcagatttc ttaagattcg agagggccga
      781 ataataaaag aaatatttcc aacaggaaga gtaaaacaca ctgaggaatg cacatgcgga
      841 tttgccagca ataaaaccat agaatgtgcc tgtagagaca acaggtacac agcaaaaaga
      901 ccttttgtca aattaaacgt ggagactgat acagcagaaa taaggttgat gtgcacagat
      961 acttatttgg acacccccag accaaatgat ggaagcataa caggcccttg tgaatctgat
     1021 ggggacaaag ggagtggagg catcaaggga ggatttgttc atcaaagaat gaaatccaag
     1081 attggaaggt ggtactctcg aacgatgtct aaaactgaaa ggatggggat gggactgtat
     1141 gtcaagtatg gtggagaccc atgggctgac agtgatgccc taacttttag tggagtaatg
     1201 gtttcaatga aagaacctgg ttggtattcc tttggcttcg aaataaaaga taagaaatgc
     1261 gacgtcccct gtattgggat agagatggta catgatggtg gaaaagagac ttggcactca
     1321 gcagcaacag ccatttactg tttaatgggc tcaggacagc tgctgtggga cactgtcaca
     1381 gttgtaaaca tggctctgta a
//
LOCUS       OR150165                1401 bp    cRNA    linear   VRL 20-JUN-2023
DEFINITION  Influenza B virus (B/Beijing/2310/2022) segment 6 neuraminidase
            (NA) gene, complete cds; and NB protein (NB) gene, partial cds.
ACCESSION   OR150165
VERSION     OR150165
KEYWORDS    .
SOURCE      Influenza B virus
  ORGANISM  Influenza B virus
            Viruses; Riboviria; Orthornavirae; Negarnaviricota;
            Polyploviricotina; Insthoviricetes; Articulavirales;
            Orthomyxoviridae; Betainfluenzavirus; Betainfluenzavirus
            influenzae.
REFERENCE   1  (bases 1 to 1401)
  AUTHORS   Wang,Y.
  TITLE     Direct Submission
  JOURNAL   Submitted (20-JUN-2023) Department of Infectious Diseases, Peking
            University People's Hospital, Xizhimen South Street, Beijing
            100044, China
COMMENT     ##Assembly-Data-START##
            Sequencing Technology :: Sanger dideoxy sequencing
            ##Assembly-Data-END##
FEATURES             Location/Qualifiers
     source          1..1401
                     /organism="Influenza B virus"
                     /mol_type="viral cRNA"
                     /strain="B/Beijing/2310/2022"
                     /isolate="2310"
                     /isolation_source="nasal swab"
                     /host="Homo sapiens"
                     /db_xref="taxon:11520"
                     /segment="6"
                     /country="China: Beijing"
                     /collection_date="30-Aug-2022"
     gene            1..1401
                     /gene="NA"
     CDS             1..1401
                     /gene="NA"
                     /codon_start=1
                     /product="neuraminidase"
                     /protein_id="WJE95604"
                     /translation="MLPSTIQTLTLFLTSGGVLLSLYVSASLSYLLYSDILLKFSPTE
                     ITAPTMPLNCANASSVQAVNRSATKGVKLLLPEPEWTYPRLSCPGSTFQKALLISPHR
                     FGEIKGNSAPLIIREPFVACGPNECKHFALTHYAAQPGGYYNGTRGDRNKLRHLISVK
                     LGKIPTVENSIFHMAAWSGSACHDGKEWTYIGVDGPDNNALLKVKYGEAYTDTYHSYA
                     NNILRTQESACNCIEGNCYLMITDGSASGVSECRFLKIREGRIIKEIFPTGRVKHTEE
                     CTCGFASNKTIECACRDNRYTAKRPFVKLNVETDTAEIRLMCTDTYLDTPRPNDGSIT
                     GPCESDGDKGSGGIKGGFVHQRMKSKIGRWYSRTMSKTERMGMGLYVKYGGDPWADSD
                     ALTFSGVMVSMKEPGWYSFGFEIKDKKCDVPCIGIEMVHDGGKETWHSAATAIYCLMG
                     SGQLLWDTVTGVDMAL"
     gene            <1..296
                     /gene="NB"
     CDS             <1..296
                     /gene="NB"
                     /codon_start=3
                     /product="NB protein"
                     /protein_id="WJE95603"
                     /translation="ATFNYTNINPISHIRGSIIITICVSFIIILTIFGYIAKILTNRN
                     NCTNNAIELCKRIKCSGCEPFCNKRGETSSPRTGVDIPAFILPGLNLSESTPN"
ORIGIN      
        1 atgctacctt caactataca aacattaacc ctatttctca catcaggggg agtattatta
       61 tcactatatg tgtcagcttc attatcatac ttactatatt cggatatatt gctaaaattc
      121 tcaccaacag aaataactgc accaacaatg ccattgaatt gtgcaaacgc atcaagtgtt
      181 caggctgtga accgttctgc aacaaaaggg gtgaaacttc ttctcccaga accggagtgg
      241 acatacccgc gtttatcttg cccgggctca acctttcaga aagcactcct aattagccct
      301 catagattcg gagaaatcaa aggaaactca gctcccttga taataaggga accttttgtt
      361 gcttgtggac caaatgaatg caaacacttt gctttaaccc attatgctgc ccaaccaggg
      421 ggatactaca atggaacaag aggagacaga aacaagctga ggcatctaat ttcagtcaaa
      481 ttgggcaaaa tcccaacagt agagaactcc attttccaca tggctgcatg gagcgggtcc
      541 gcgtgccatg atggtaagga atggacatat atcggagttg atggccctga caataatgca
      601 ttgctcaaag taaaatatgg agaagcatat actgacacat accattccta tgcaaacaac
      661 atcctaagaa cacaagaaag tgcctgcaat tgcatcgagg gaaattgtta tctaatgata
      721 actgatggct cagcttcagg tgttagtgaa tgcagatttc ttaagattcg agagggccga
      781 ataataaaag aaatatttcc aacaggaaga gtaaaacaca ctgaggaatg cacatgcgga
      841 tttgccagca ataaaaccat agaatgtgcc tgtagagaca acaggtacac agcaaaaaga
      901 ccttttgtca aattaaacgt ggagactgat acagcagaaa taaggttgat gtgcacagat
      961 acttatttgg acacccccag accaaatgat ggaagcataa caggcccttg tgaatctgat
     1021 ggggacaaag ggagtggagg catcaaggga ggatttgttc atcaaagaat gaaatccaag
     1081 attggaaggt ggtactctcg aacgatgtct aaaactgaaa ggatggggat gggactgtat
     1141 gtcaagtatg gtggagaccc atgggctgac agtgatgccc taacttttag tggagtaatg
     1201 gtttcaatga aagaacctgg ttggtattcc tttggcttcg aaataaaaga taagaaatgc
     1261 gacgtcccct gtattgggat agagatggta catgatggtg gaaaagagac ttggcactca
     1321 gcagcaacag ccatttactg tttaatgggc tcaggacagc tgctgtggga cactgtcaca
     1381 ggtgttgaca tggctctgta a
//
LOCUS       OR150166                1401 bp    cRNA    linear   VRL 20-JUN-2023
DEFINITION  Influenza B virus (B/Beijing/2311/2022) segment 6 neuraminidase
            (NA) gene, complete cds; and NB protein (NB) gene, partial cds.
ACCESSION   OR150166
VERSION     OR150166
KEYWORDS    .
SOURCE      Influenza B virus
  ORGANISM  Influenza B virus
            Viruses; Riboviria; Orthornavirae; Negarnaviricota;
            Polyploviricotina; Insthoviricetes; Articulavirales;
            Orthomyxoviridae; Betainfluenzavirus; Betainfluenzavirus
            influenzae.
REFERENCE   1  (bases 1 to 1401)
  AUTHORS   Wang,Y.
  TITLE     Direct Submission
  JOURNAL   Submitted (20-JUN-2023) Department of Infectious Diseases, Peking
            University People's Hospital, Xizhimen South Street, Beijing
            100044, China
COMMENT     ##Assembly-Data-START##
            Sequencing Technology :: Sanger dideoxy sequencing
            ##Assembly-Data-END##
FEATURES             Location/Qualifiers
     source          1..1401
                     /organism="Influenza B virus"
                     /mol_type="viral cRNA"
                     /strain="B/Beijing/2311/2022"
                     /isolate="2311"
                     /isolation_source="nasal swab"
                     /host="Homo sapiens"
                     /db_xref="taxon:11520"
                     /segment="6"
                     /country="China: Beijing"
                     /collection_date="30-Aug-2022"
     gene            1..1401
                     /gene="NA"
     CDS             1..1401
                     /gene="NA"
                     /codon_start=1
                     /product="neuraminidase"
                     /protein_id="WJE95606"
                     /translation="MLPSTIQTLTLFLTSGGVLLSLYVSASLSYLLYSDILLKFSPTE
                     ITAPTMPLDCANASNVQAVNRSATKGVTLLLPEPEWTYPRLSCPGSTFQKALLISPHR
                     FGETKGNSAPLIIREPFVACGPNECKHFALTHYAAQPGGYYNGTRGDRNKLRHLISVK
                     LGKIPTVENSIFHMAAWSGSACHDGKEWTYIGVDGPDNNALLKVKYGEAYTDTYHSYA
                     NNILRTQESACNCIGGNCYLMITDGSASGVSECRFLKIREGRIIKEIFPTGRVKHTEE
                     CTCGFASNKTIECACRDNRYTAKRPFIKLNVETDTAEIRLMCTDTYLDTPRPNDGSIT
                     GPCESDGDEGSGGIKGGFVHQRMKSKIGRWYSRTMSKTERMGMGLYVKYGGDPWADSD
                     ALTFSGVMVSMKEPGWYSFGFEIKDKKCDVPCIGIEMVHDGGKETWHSAATAIYCLMG
                     SGQLLWDTVTGVDMAL"
     gene            <1..296
                     /gene="NB"
     CDS             <1..296
                     /gene="NB"
                     /codon_start=3
                     /product="NB protein"
                     /protein_id="WJE95605"
                     /translation="ATFNYTNVNPISHIRGSIIITICVGFIIILTIFGYIAKILTNRN
                     NCTNNAIGLCKRIKCSGCEPFCNKRGDTSSPRTGVDIPAFILPGLNLSEGTPN"
ORIGIN      
        1 atgctacctt caactataca aacgttaacc ctatttctca catcaggggg agtattatta
       61 tcactatatg tgtcggcttc attatcatac ttactatatt cggatatatt gctaaaattc
      121 tcaccaacag aaataactgc accaacaatg ccattggatt gtgcaaacgc atcaaatgtt
      181 caggctgtga accgttctgc aacaaaaggg gtgacacttc ttctcccaga accggagtgg
      241 acatacccgc gtttatcttg cccgggctca acctttcaga aggcactcct aattagccct
      301 catagattcg gagaaaccaa aggaaactca gctcccttga taataagaga accttttgtt
      361 gcttgtggac caaatgaatg caaacacttt gctttaaccc attatgctgc ccaaccaggg
      421 ggatactaca atggaacaag aggagacaga aacaagctga ggcatctaat ttcagtcaaa
      481 ttgggcaaaa tcccaacagt agagaactcc attttccaca tggcagcatg gagcgggtcc
      541 gcgtgccatg atggtaagga atggacatat atcggagttg atggccctga caataatgca
      601 ttgctcaaag taaaatatgg agaagcatat actgacacat accattccta tgcaaacaac
      661 atcctaagaa cacaagaaag tgcctgcaat tgcatcgggg gaaattgtta tctaatgata
      721 actgatggct cagcttcagg tgttagtgaa tgcagatttc ttaagattcg agagggccga
      781 ataataaaag aaatatttcc aacaggaaga gtaaaacaca ctgaggaatg cacatgcgga
      841 tttgccagca ataaaaccat agaatgtgcc tgtagagaca acaggtacac agcaaaaaga
      901 ccttttatca aattaaacgt ggagactgat acagcagaaa taaggttgat gtgcacagat
      961 acttatttgg acacccccag accaaatgat ggaagcataa ctggcccttg tgaatctgat
     1021 ggggacgaag ggagtggagg catcaaggga ggatttgttc atcaaagaat gaaatccaag
     1081 attggaaggt ggtactctcg aacgatgtct aaaactgaaa gaatggggat gggactgtat
     1141 gtcaagtatg gtggagaccc atgggctgac agtgatgccc taacttttag tggagtaatg
     1201 gtttcaatga aagaacctgg ttggtattcc tttggcttcg aaataaaaga taagaaatgc
     1261 gatgtcccct gtattgggat agagatggta catgatggtg gaaaagagac ttggcactca
     1321 gcagcaacag ccatttactg tttaatgggc tcaggacagc tgctgtggga cactgtcaca
     1381 ggtgttgaca tggctctgta a
//
LOCUS       OR150167                1401 bp    cRNA    linear   VRL 20-JUN-2023
DEFINITION  Influenza B virus (B/Beijing/2312/2022) segment 6 neuraminidase
            (NA) gene, complete cds; and NB protein (NB) gene, partial cds.
ACCESSION   OR150167
VERSION     OR150167
KEYWORDS    .
SOURCE      Influenza B virus
  ORGANISM  Influenza B virus
            Viruses; Riboviria; Orthornavirae; Negarnaviricota;
            Polyploviricotina; Insthoviricetes; Articulavirales;
            Orthomyxoviridae; Betainfluenzavirus; Betainfluenzavirus
            influenzae.
REFERENCE   1  (bases 1 to 1401)
  AUTHORS   Wang,Y.
  TITLE     Direct Submission
  JOURNAL   Submitted (20-JUN-2023) Department of Infectious Diseases, Peking
            University People's Hospital, Xizhimen South Street, Beijing
            100044, China
COMMENT     ##Assembly-Data-START##
            Sequencing Technology :: Sanger dideoxy sequencing
            ##Assembly-Data-END##
FEATURES             Location/Qualifiers
     source          1..1401
                     /organism="Influenza B virus"
                     /mol_type="viral cRNA"
                     /strain="B/Beijing/2312/2022"
                     /isolate="2312"
                     /isolation_source="nasal swab"
                     /host="Homo sapiens"
                     /db_xref="taxon:11520"
                     /segment="6"
                     /country="China: Beijing"
                     /collection_date="30-Aug-2022"
     gene            1..1401
                     /gene="NA"
     CDS             1..1401
                     /gene="NA"
                     /codon_start=1
                     /product="neuraminidase"
                     /protein_id="WJE95608"
                     /translation="MLPSTIQTLTLFLTSGGVLLSLYVSASLSYLLYSDILLKFSPTE
                     ITAPTMPLDCANASNVQAMNRSATKGVTLLLPEPEWTYPRLSCPGSTFQKALLISPHR
                     FGETKGNSAPLIIREPFVACGPNECKHFALTHYAAQPGGYYNGTRGDRNKLRHLISVK
                     LGKIPTVENSIFHMAAWSGSACHDGKEWTYIGVDGPDNNALLKVKYGEAYTDTYHSYA
                     NNILRTQESACNCIGGNCYLMITDGSASGVSECRFLKIREGRIIKEIFPTGRVKHTEE
                     CTCGFASNKTIECACRDNRYTAKRPFIKLNVETDTAEIRLMCTDTYLDTPRPNDGSIT
                     GPCESDGDEGSGGIKGGFVHQRMKSKIGRWYSRTMSKTERMGMGLYVKYGGDPWADSD
                     ALTFSGVMVSMKEPGWYSFGFEIKDKKCDVPCIGIEMVHDGGKETWHSAATAIYCLMG
                     SGQLLWDTVTGVDMAL"
     gene            <1..296
                     /gene="NB"
     CDS             <1..296
                     /gene="NB"
                     /codon_start=3
                     /product="NB protein"
                     /protein_id="WJE95607"
                     /translation="ATFNYTNVNPISHIRGSIIIIICVSFIIILTIFGYIAKILTNRN
                     NCTNNAIGLCKRIKCSGYEPFCNKRGDTSSPRTGVDIPAFILPGLNLSESTPN"
ORIGIN      
        1 atgctacctt caactataca aacgttaacc ctatttctca catcaggggg agtattatta
       61 tcattatatg tgtcagcttc attatcatac ttactatatt cggatatatt gctaaaattc
      121 tcaccaacag aaataactgc accaacaatg ccattggatt gtgcaaacgc atcaaatgtt
      181 caggctatga accgttctgc aacaaaaggg gtgacacttc ttctcccaga accggagtgg
      241 acatacccgc gtttatcttg cccgggctca acctttcaga aagcactcct aattagccct
      301 catagattcg gagaaaccaa aggaaactca gctcccttga taataaggga accttttgtt
      361 gcttgtggac caaatgaatg caaacacttt gctttaaccc attatgctgc ccaaccaggg
      421 ggatactaca atggaacaag aggagacaga aacaagctga ggcatctaat ttcagtcaaa
      481 ttgggcaaaa tcccaacagt agagaactcc attttccaca tggcagcatg gagcgggtcc
      541 gcgtgccatg atggtaagga atggacatat atcggagttg atggccctga caataatgca
      601 ttgctcaaag taaaatatgg agaagcatat actgacacat accattccta tgcaaacaac
      661 atcctaagaa cacaagaaag tgcctgcaat tgcatcgggg gaaattgtta tctaatgata
      721 actgatggct cagcttcagg tgttagtgaa tgcagatttc ttaagattcg agagggccga
      781 ataataaaag aaatatttcc aacaggaaga gtaaaacaca ctgaggaatg cacatgcgga
      841 tttgccagca ataaaaccat agaatgtgcc tgtagagaca acaggtacac agcaaaaaga
      901 ccttttatca aattaaacgt ggagactgat acagcagaaa taaggttgat gtgcacagat
      961 acttatttgg acacccccag accaaatgat ggaagcataa ctggcccttg tgaatctgat
     1021 ggggacgaag ggagtggagg catcaaggga ggatttgttc atcaaagaat gaaatccaag
     1081 attggaaggt ggtactctcg aacgatgtct aaaactgaaa ggatggggat gggactgtat
     1141 gtcaagtatg gtggagaccc atgggctgac agtgatgccc taacttttag tggagtaatg
     1201 gtttcaatga aagaacctgg ttggtattcc tttggcttcg aaataaaaga taagaaatgc
     1261 gatgtcccct gtattgggat agagatggta catgatggtg gaaaagagac ttggcactca
     1321 gcagcaacag ctatttactg tttaatgggc tcaggacagc tgctgtggga cactgtcaca
     1381 ggtgttgaca tggctctgta a
//
LOCUS       OR150168                1401 bp    cRNA    linear   VRL 20-JUN-2023
DEFINITION  Influenza B virus (B/Beijing/2313/2022) segment 6 neuraminidase
            (NA) gene, complete cds; and NB protein (NB) gene, partial cds.
ACCESSION   OR150168
VERSION     OR150168
KEYWORDS    .
SOURCE      Influenza B virus
  ORGANISM  Influenza B virus
            Viruses; Riboviria; Orthornavirae; Negarnaviricota;
            Polyploviricotina; Insthoviricetes; Articulavirales;
            Orthomyxoviridae; Betainfluenzavirus; Betainfluenzavirus
            influenzae.
REFERENCE   1  (bases 1 to 1401)
  AUTHORS   Wang,Y.
  TITLE     Direct Submission
  JOURNAL   Submitted (20-JUN-2023) Department of Infectious Diseases, Peking
            University People's Hospital, Xizhimen South Street, Beijing
            100044, China
COMMENT     ##Assembly-Data-START##
            Sequencing Technology :: Sanger dideoxy sequencing
            ##Assembly-Data-END##
FEATURES             Location/Qualifiers
     source          1..1401
                     /organism="Influenza B virus"
                     /mol_type="viral cRNA"
                     /strain="B/Beijing/2313/2022"
                     /isolate="2313"
                     /isolation_source="nasal swab"
                     /host="Homo sapiens"
                     /db_xref="taxon:11520"
                     /segment="6"
                     /country="China: Beijing"
                     /collection_date="30-Aug-2022"
     gene            1..1401
                     /gene="NA"
     CDS             1..1401
                     /gene="NA"
                     /codon_start=1
                     /product="neuraminidase"
                     /protein_id="WJE95610"
                     /translation="MLPSTIQTLTLFLTSGGVLLSLYVSASLSYLLYSDILLKFSPTE
                     ITAPTMPLNCANASSVQAVNRSATKGVKLLLPEPEWTYPRLSCPGSTFQKALLISPHR
                     FGETKGNSAPLIIREPFVACGPNECKHFALTHYAAQPGGYYNGTRGDRNKLRHLISVK
                     LGKIPTVENSIFHMAAWSGSACHDGKEWTYIGVDGPDNNALLKVKYGEAYTDTYHSYA
                     NNILRTQESACNCIEGNCYLMITDGSASGVSECRFLKIREGRIIKEIFPTGRVKHTEE
                     CTCGFASNKTIECACRDNRYTAKRPFVKLNVETDTAEIRLMCTDTYLDTPRPNDGSIT
                     GPCESDGDKGSGGIKGGFVHQRMKSKIGRWYSRTMSKTERMGMGLYVKYGGDPWADSD
                     ALTFSGVMVSMKEPGWYSFGFEIKDKKCDVPCIGIEMVHDGGKETWHSAATAIYCLMG
                     SGQLLWDTVTGVDMAL"
     gene            <1..296
                     /gene="NB"
     CDS             <1..296
                     /gene="NB"
                     /codon_start=3
                     /product="NB protein"
                     /protein_id="WJE95609"
                     /translation="ATFNYTNINPISHIRGSIIITICVSFIIILTIFGYIAKILTNRN
                     NCTNNAIELCKRIKCSGCEPFCNKRGETSSPRTGVDIPAFILPGLNLSESTPN"
ORIGIN      
        1 atgctacctt caactataca aacattaacc ctatttctca catcaggggg agtattatta
       61 tcactatatg tgtcagcttc attatcatac ttactatatt cggatatatt gctaaaattc
      121 tcaccaacag aaataactgc accaacaatg ccattgaatt gtgcaaacgc atcaagtgtt
      181 caggctgtga accgttctgc aacaaaaggg gtgaaacttc ttctcccaga accggagtgg
      241 acatacccgc gtttatcttg cccgggctca acctttcaga aagcactcct aattagccct
      301 catagattcg gagaaaccaa aggaaactca gctcccttga taataaggga accttttgtt
      361 gcttgtggac caaatgaatg caaacacttt gctttaaccc attatgctgc ccaaccaggg
      421 ggatactaca atggaacaag aggagacaga aacaagctga ggcatctaat ttcagtcaaa
      481 ttgggcaaaa tcccaacagt agagaactcc attttccaca tggctgcatg gagcgggtct
      541 gcgtgccatg atggtaagga atggacatat atcggagttg atggccctga caataatgca
      601 ttgctcaaag taaaatatgg agaagcatat actgacacat accattccta tgcaaacaac
      661 atcctaagaa cacaagaaag tgcctgcaat tgcatcgagg gaaattgtta tctaatgata
      721 actgatggct cagcttcagg tgttagtgaa tgcagatttc ttaagattcg agagggccga
      781 ataataaaag aaatatttcc aacaggaaga gtaaaacaca ctgaggaatg cacatgcgga
      841 tttgccagca ataaaaccat agaatgtgcc tgtagagaca acaggtacac agcaaaaaga
      901 ccttttgtca aattaaacgt ggagactgat acagcagaaa taaggttgat gtgcacagat
      961 acttatttgg acacccccag accaaatgat ggaagcataa caggcccttg tgaatctgat
     1021 ggggacaaag ggagtggagg catcaaggga ggatttgttc atcaaagaat gaaatccaag
     1081 attggaaggt ggtactctcg aacgatgtct aaaactgaaa ggatggggat gggactgtat
     1141 gtcaagtatg gtggagaccc atgggctgac agtgatgccc taacttttag tggagtaatg
     1201 gtttcaatga aagaacctgg ttggtattcc tttggcttcg aaataaaaga taagaaatgc
     1261 gatgtcccct gtattgggat agagatggta catgatggtg gaaaagagac ttggcactca
     1321 gcagcaacag ccatttactg tttaatgggc tcaggacagc tgctgtggga cactgtcaca
     1381 ggtgttgaca tggctctgta a
//
LOCUS       OR150169                1401 bp    cRNA    linear   VRL 20-JUN-2023
DEFINITION  Influenza B virus (B/Beijing/2314/2022) segment 6 neuraminidase
            (NA) gene, complete cds; and NB protein (NB) gene, partial cds.
ACCESSION   OR150169
VERSION     OR150169
KEYWORDS    .
SOURCE      Influenza B virus
  ORGANISM  Influenza B virus
            Viruses; Riboviria; Orthornavirae; Negarnaviricota;
            Polyploviricotina; Insthoviricetes; Articulavirales;
            Orthomyxoviridae; Betainfluenzavirus; Betainfluenzavirus
            influenzae.
REFERENCE   1  (bases 1 to 1401)
  AUTHORS   Wang,Y.
  TITLE     Direct Submission
  JOURNAL   Submitted (20-JUN-2023) Department of Infectious Diseases, Peking
            University People's Hospital, Xizhimen South Street, Beijing
            100044, China
COMMENT     ##Assembly-Data-START##
            Sequencing Technology :: Sanger dideoxy sequencing
            ##Assembly-Data-END##
FEATURES             Location/Qualifiers
     source          1..1401
                     /organism="Influenza B virus"
                     /mol_type="viral cRNA"
                     /strain="B/Beijing/2314/2022"
                     /isolate="2314"
                     /isolation_source="nasal swab"
                     /host="Homo sapiens"
                     /db_xref="taxon:11520"
                     /segment="6"
                     /country="China: Beijing"
                     /collection_date="30-Aug-2022"
     gene            1..1401
                     /gene="NA"
     CDS             1..1401
                     /gene="NA"
                     /codon_start=1
                     /product="neuraminidase"
                     /protein_id="WJE95612"
                     /translation="MLPSTIQTLTLFLTSGGVLLSLYVSASLSYLLYSDILLKFSPTE
                     ITAPTMPLDCANASNVQAVNRSATKGVTLLLPEPEWTYPRLSCPGSTFQKALLISPHR
                     FGETKGNSAPLIIREPFVACGPNECKHFALTHYAAQPGGYYNGTRGDRNKLRHLISVK
                     LGKIPTVENSIFHMAAWSGSACHDGKEWTYIGVDGPDNNALLKVKYGEAYTDTYHSYA
                     NNILRTQESACNCIGGNCYLMITDGSASGVSECRFLKIREGRIIKEIFPTGRVKHTEE
                     CTCGFASNKTIECACRDNRYTAKRPFIKLNVETDTAEIRLMCTDTYLDTPRPNDGSIT
                     GPCESDGDEGSGGIKGGFVHQRMKSKIGRWYSRTMSKTERMGMGLYVKYGGDPWADSD
                     ALTFSGVMVSMKEPGWYSFGFEIKDKKCDVPCIGIEMVHDGGKETWHSAATAIYCLMG
                     SGQLLWDTVTGVDMAL"
     gene            <1..296
                     /gene="NB"
     CDS             <1..296
                     /gene="NB"
                     /codon_start=3
                     /product="NB protein"
                     /protein_id="WJE95611"
                     /translation="ATFNYTNVNPISHIRGSIIIIICVSFIIILTIFGYIAKILTNRN
                     NCTNNAIGLCKRIKCSGCEPFCNKRGDTSSPRTGVDIPAFILPGLNLSESTPN"
ORIGIN      
        1 atgctacctt caactataca aacgttaacc ctatttctca catcaggggg agtattatta
       61 tcattatatg tgtcagcttc attatcatac ttactatatt cggatatatt gctaaaattc
      121 tcaccaacag aaataactgc accaacaatg ccattggatt gtgcaaacgc atcaaatgtt
      181 caggctgtga accgttctgc aacaaaaggg gtgacacttc ttctcccaga accggagtgg
      241 acatacccgc gtttatcttg cccgggctca acctttcaga aagcactcct aattagccct
      301 catagattcg gagaaacaaa aggaaactca gctcccttga taataaggga accttttgtt
      361 gcttgtggac caaatgaatg caaacacttt gctttaaccc attatgctgc ccaaccaggg
      421 ggatactaca atggaacaag aggagacaga aacaagctga ggcatctaat ttcagtcaaa
      481 ttgggcaaaa tcccaacagt agagaactcc attttccaca tggcagcatg gagcgggtcc
      541 gcgtgccatg atggtaagga atggacatat atcggagttg atggccctga caataatgca
      601 ttgctcaaag taaaatatgg agaagcatat actgacacat accattccta tgcaaacaac
      661 atcctaagaa cacaggaaag tgcctgcaat tgcatcgggg gaaattgtta tctaatgata
      721 actgatggct cagcttcagg tgttagtgaa tgcagatttc ttaagattcg agagggccga
      781 ataataaaag aaatatttcc aacaggaaga gtaaaacaca ctgaggaatg cacatgcgga
      841 tttgccagca ataaaaccat agaatgtgcc tgtagagaca acaggtacac agcaaaaaga
      901 ccttttatca aattaaacgt ggagactgat acagcagaaa taaggttgat gtgcacagat
      961 acttatttgg acacccccag accaaatgat ggaagcataa ctggcccttg tgaatctgat
     1021 ggggacgaag ggagtggagg catcaaggga ggatttgttc atcaaagaat gaaatccaag
     1081 atcggaaggt ggtactctcg aacgatgtct aaaactgaaa ggatggggat gggactgtat
     1141 gtcaagtatg gtggagaccc atgggctgac agtgatgccc taacttttag tggagtaatg
     1201 gtttcaatga aagaacctgg ttggtattcc tttggcttcg aaataaaaga taagaaatgc
     1261 gatgtcccct gtattgggat agagatggta catgatggtg gaaaagagac ttggcactca
     1321 gcagcaacag ccatttactg tttaatgggc tcaggacagc tgctgtggga cactgtcaca
     1381 ggtgttgaca tggctctgta a
//
LOCUS       OR150170                1401 bp    cRNA    linear   VRL 20-JUN-2023
DEFINITION  Influenza B virus (B/Beijing/2315/2022) segment 6 neuraminidase
            (NA) gene, complete cds; and NB protein (NB) gene, partial cds.
ACCESSION   OR150170
VERSION     OR150170
KEYWORDS    .
SOURCE      Influenza B virus
  ORGANISM  Influenza B virus
            Viruses; Riboviria; Orthornavirae; Negarnaviricota;
            Polyploviricotina; Insthoviricetes; Articulavirales;
            Orthomyxoviridae; Betainfluenzavirus; Betainfluenzavirus
            influenzae.
REFERENCE   1  (bases 1 to 1401)
  AUTHORS   Wang,Y.
  TITLE     Direct Submission
  JOURNAL   Submitted (20-JUN-2023) Department of Infectious Diseases, Peking
            University People's Hospital, Xizhimen South Street, Beijing
            100044, China
COMMENT     ##Assembly-Data-START##
            Sequencing Technology :: Sanger dideoxy sequencing
            ##Assembly-Data-END##
FEATURES             Location/Qualifiers
     source          1..1401
                     /organism="Influenza B virus"
                     /mol_type="viral cRNA"
                     /strain="B/Beijing/2315/2022"
                     /isolate="2315"
                     /isolation_source="nasal swab"
                     /host="Homo sapiens"
                     /db_xref="taxon:11520"
                     /segment="6"
                     /country="China: Beijing"
                     /collection_date="30-Aug-2022"
     gene            1..1401
                     /gene="NA"
     CDS             1..1401
                     /gene="NA"
                     /codon_start=1
                     /product="neuraminidase"
                     /protein_id="WJE95614"
                     /translation="MLPSTIQTLTLFLTSGGVLLSLYVSASLSYLLYSDILLKFSPTE
                     ITAPTMPLNCANASSVQAVNRSATKGVTLLLPEPEWTYPRLSCPGSTFQKALLISPHR
                     FGETKGNSAPLIIREPFVACGPNECKHFALTHYAAQPGGYYNGTRGDRNKLRHLISVK
                     LGKIPTVENSIFHMAAWSGSACHDGKEWTYIGVDGPDNNALLKVKYGEAYTDTYHSYA
                     NNILRTQESACNCIEGNCYLMITDGSASGVSECRFLKIREGRIIKEIFPTGRVKHTEE
                     CTCGFASNKTIECACRDNRYTAKRPFVKLNVETDTAEIRLMCTDTYLDTPRPNDGSIT
                     GPCESDGDEGSGGIKGGFVHQRMKSKIGRWYSRTMSKTERMGMGLYVKYGGDPWADSD
                     ALTFSGVMVSMKEPGWYSFGFEIKDKKCDVPCIGIEMVHDGGKETWHSAATAIYCLMG
                     SGQLLWDTVTGVDMAL"
     gene            <1..296
                     /gene="NB"
     CDS             <1..296
                     /gene="NB"
                     /codon_start=3
                     /product="NB protein"
                     /protein_id="WJE95613"
                     /translation="ATFNYTNINPISHIRGSIIITICVSFIIILTIFGYIAKILTNRN
                     NCTNNAIELCKRIKCSGCEPFCNKRGDTSSPRTGVDIPAFILPGLNLSESTPN"
ORIGIN      
        1 atgctacctt caactataca aacattaacc ctatttctca catcaggggg agtattatta
       61 tcactatatg tgtcagcttc attatcatac ttactatatt cggatatatt gctaaaattc
      121 tcaccaacag aaataactgc accaacaatg ccattgaatt gtgcaaacgc atcaagtgtt
      181 caggctgtga accgttctgc aacaaaaggg gtgacacttc ttctcccaga accggagtgg
      241 acatacccgc gtttatcttg cccgggctca acctttcaga aagcactcct aattagccct
      301 catagatttg gagaaaccaa aggaaactca gctcccttga taataaggga accttttgtt
      361 gcttgtggac caaatgaatg caaacacttt gctttaaccc attatgctgc ccaaccaggg
      421 ggatactaca atggaacaag aggagacaga aacaagctga ggcatctaat ttcagtcaaa
      481 ttgggcaaaa tcccaacagt agagaactcc attttccaca tggctgcatg gagcgggtcc
      541 gcgtgccatg atggtaagga atggacatat atcggagttg atggccctga caataatgca
      601 ttgctcaaag taaaatatgg agaagcatat actgacacat accattccta tgcaaacaac
      661 atcctaagaa cacaagaaag tgcctgcaat tgcatcgagg gaaattgtta tctaatgata
      721 actgatggct cagcttcagg tgttagtgaa tgcagatttc ttaagattcg agagggccga
      781 ataataaaag aaatatttcc aacaggaaga gtaaaacaca ctgaggaatg cacatgcgga
      841 tttgccagca ataaaaccat agaatgtgcc tgtagagaca acaggtacac agcaaaaaga
      901 ccttttgtca aattaaacgt ggagactgat acagcagaaa taaggttgat gtgcacagat
      961 acttatttgg acacccccag accaaatgat ggaagcataa caggcccttg tgaatctgat
     1021 ggggacgaag ggagtggagg catcaaggga ggatttgttc atcaaagaat gaaatccaag
     1081 attggaaggt ggtactctcg aacgatgtct aaaactgaaa ggatggggat gggactgtat
     1141 gtcaagtatg gtggagaccc atgggctgac agtgatgccc taacttttag tggagtaatg
     1201 gtttcaatga aagaacctgg ttggtattcc tttggcttcg aaataaaaga taagaaatgc
     1261 gatgtcccct gtattgggat agagatggta catgatggtg gaaaagagac ttggcactca
     1321 gcagcaacag ccatttactg tttaatgggc tcaggacagc tgctgtggga cactgtcaca
     1381 ggtgttgaca tggctctgta a
//
LOCUS       OR150171                1401 bp    cRNA    linear   VRL 20-JUN-2023
DEFINITION  Influenza B virus (B/Beijing/2316/2022) segment 6 neuraminidase
            (NA) gene, complete cds; and NB protein (NB) gene, partial cds.
ACCESSION   OR150171
VERSION     OR150171
KEYWORDS    .
SOURCE      Influenza B virus
  ORGANISM  Influenza B virus
            Viruses; Riboviria; Orthornavirae; Negarnaviricota;
            Polyploviricotina; Insthoviricetes; Articulavirales;
            Orthomyxoviridae; Betainfluenzavirus; Betainfluenzavirus
            influenzae.
REFERENCE   1  (bases 1 to 1401)
  AUTHORS   Wang,Y.
  TITLE     Direct Submission
  JOURNAL   Submitted (20-JUN-2023) Department of Infectious Diseases, Peking
            University People's Hospital, Xizhimen South Street, Beijing
            100044, China
COMMENT     ##Assembly-Data-START##
            Sequencing Technology :: Sanger dideoxy sequencing
            ##Assembly-Data-END##
FEATURES             Location/Qualifiers
     source          1..1401
                     /organism="Influenza B virus"
                     /mol_type="viral cRNA"
                     /strain="B/Beijing/2316/2022"
                     /isolate="2316"
                     /isolation_source="nasal swab"
                     /host="Homo sapiens"
                     /db_xref="taxon:11520"
                     /segment="6"
                     /country="China: Beijing"
                     /collection_date="30-Aug-2022"
     gene            1..1401
                     /gene="NA"
     CDS             1..1401
                     /gene="NA"
                     /codon_start=1
                     /product="neuraminidase"
                     /protein_id="WJE95616"
                     /translation="MLPSTIQTLTLFLTSGGVLLSLYVSASLSYLLYSDILLKFSPTE
                     ITAPTMPLNCANASSVQAVNRSATKGVTLLLPEPEWTYPRLSCPGSTFQKALLISPHR
                     FGETKGNSAPLIIREPFVACGPNECKHFALTHYAAQPGGYYNGTRGDRNKLRHLISVK
                     LGKIPTVENSIFHMAAWSGSACHDGKEWTYIGVDGPDNNALLKVKYGEAYTDTYHSYA
                     NNILRTQESACNCIEGNCYLMITDGSASGVSECRFLKIREGRIIKEIFPTGRVKHTEE
                     CTCGFASNKTIECACRDNRYTAKRPFVKLNVETDTAEIRLMCTDTYLDTPRPNDGSIT
                     GPCESDGDKGSGGIKGGFVHQRMKSKIGRWYSRTMSNTERMGMGLYVKYGGDPWADRD
                     ALTFSGVMVSMKEPGWYSFGFEIKDKKCDVPCIGIEMVHDGGKETWHSAATAIYCLMG
                     SGQLLWDTVTGVNMAL"
     gene            <1..296
                     /gene="NB"
     CDS             <1..296
                     /gene="NB"
                     /codon_start=3
                     /product="NB protein"
                     /protein_id="WJE95615"
                     /translation="ATFNYTNINPISHIRGSIIITICVSFIIILTIFGYIAKILTNRN
                     NCTNNAIELCKRIKCSGCEPFCNKRGDTSSPRTGVDIPAFILPGLNLSESTPN"
ORIGIN      
        1 atgctacctt caactataca aacattaacc ctatttctca catcaggggg agtattatta
       61 tcactatatg tgtcagcttc attatcatac ttactatatt cggatatatt gctaaaattc
      121 tcaccaacag aaataactgc accaacaatg ccattgaatt gtgcaaacgc atcaagtgtt
      181 caggctgtga accgttctgc aacaaaaggg gtgacacttc ttctcccaga accggagtgg
      241 acatacccgc gtttatcttg cccgggctca acctttcaga aagcactcct aattagccct
      301 catagattcg gagaaaccaa aggaaactca gctcccttga taataaggga accttttgtt
      361 gcttgtggac caaatgaatg caaacacttt gctttaaccc attatgctgc ccaaccaggg
      421 ggatactaca atggaacaag aggagacaga aacaagctga ggcatctaat ttcagtcaaa
      481 ttgggcaaaa tcccaacagt agagaactcc attttccaca tggctgcatg gagcgggtcc
      541 gcgtgccatg atggtaagga atggacatat atcggagttg atggccctga caataatgca
      601 ttgctcaaag taaaatatgg agaagcatat actgacacat accattccta tgcaaacaac
      661 atcctaagaa cacaagaaag tgcctgcaat tgcatcgagg gaaattgtta tctaatgata
      721 actgatggct cagcttcagg tgttagtgaa tgcagatttc ttaagattcg agagggccga
      781 ataataaaag aaatatttcc aacaggaaga gtaaaacaca ctgaggaatg cacatgcgga
      841 tttgccagca ataaaaccat agaatgtgcc tgtagagaca acaggtacac agcaaaaaga
      901 ccttttgtca aattaaacgt ggagactgat acagcagaaa taaggttgat gtgcacagat
      961 acttatttgg acacccccag accaaatgat ggaagcataa caggcccttg tgaatctgat
     1021 ggggacaaag ggagtggagg catcaaggga ggatttgttc atcaaagaat gaaatccaag
     1081 attggaaggt ggtactctcg aacgatgtct aacactgaaa ggatggggat gggactgtat
     1141 gtcaagtatg gtggagaccc atgggctgac agggatgccc taacttttag tggagtaatg
     1201 gtttcaatga aagaacctgg ttggtattcc tttggcttcg aaataaaaga taagaaatgc
     1261 gatgtcccct gtattgggat agagatggta catgatggtg gaaaagagac ttggcactca
     1321 gcagcaacag ccatttactg tttaatgggc tcaggacagc tgctgtggga cactgtcaca
     1381 ggtgtaaaca tggctctgta a
//
LOCUS       OR150172                1401 bp    cRNA    linear   VRL 20-JUN-2023
DEFINITION  Influenza B virus (B/Beijing/2317/2022) segment 6 neuraminidase
            (NA) gene, complete cds; and NB protein (NB) gene, partial cds.
ACCESSION   OR150172
VERSION     OR150172
KEYWORDS    .
SOURCE      Influenza B virus
  ORGANISM  Influenza B virus
            Viruses; Riboviria; Orthornavirae; Negarnaviricota;
            Polyploviricotina; Insthoviricetes; Articulavirales;
            Orthomyxoviridae; Betainfluenzavirus; Betainfluenzavirus
            influenzae.
REFERENCE   1  (bases 1 to 1401)
  AUTHORS   Wang,Y.
  TITLE     Direct Submission
  JOURNAL   Submitted (20-JUN-2023) Department of Infectious Diseases, Peking
            University People's Hospital, Xizhimen South Street, Beijing
            100044, China
COMMENT     ##Assembly-Data-START##
            Sequencing Technology :: Sanger dideoxy sequencing
            ##Assembly-Data-END##
FEATURES             Location/Qualifiers
     source          1..1401
                     /organism="Influenza B virus"
                     /mol_type="viral cRNA"
                     /strain="B/Beijing/2317/2022"
                     /isolate="2317"
                     /isolation_source="nasal swab"
                     /host="Homo sapiens"
                     /db_xref="taxon:11520"
                     /segment="6"
                     /country="China: Beijing"
                     /collection_date="30-Aug-2022"
     gene            1..1401
                     /gene="NA"
     CDS             1..1401
                     /gene="NA"
                     /codon_start=1
                     /product="neuraminidase"
                     /protein_id="WJE95618"
                     /translation="MLPSTIQTLTLFLTSGGVLLSLYVSASLSYLLYSDILLKFSPTE
                     ITAPTMPLNCANASSVQAVNRSATKGVTLLLPEPEWTYPRLSCPGSTFQKALLISPHR
                     FGETKGNSAPLIIREPFVACGPNECKHFALTHYAAQPGGYYNGTRGDRNKLRHLISVK
                     LGKIPTVENSIFHMAAWSGSACHDGKEWTYIGVDGPDNNALLKVKYGEAYTDTYHSYA
                     NNILRTQESACNCIEGNCYLMITDGSASGVSECRFLKIREGRIIKEIFPTGRVKHTEE
                     CTCGFASNKTIECACRDNRYTAKRPFVKLNVETDTAEIRLMCTDTYLDTPRPNDGSIT
                     GPCESDGDKGSGGIKGGFVHQRMKSKIGRWYSRTMSKTERMGMGLYVKYGGDPWADSD
                     ALTFSGVMVSMKEPGWYSFGFEIKDKKCDVPCIGIEMVHDGGKETWHSAATAIYCLMG
                     SGQLLWDTVTGVDMAL"
     gene            <1..296
                     /gene="NB"
     CDS             <1..296
                     /gene="NB"
                     /codon_start=3
                     /product="NB protein"
                     /protein_id="WJE95617"
                     /translation="ATFNYTNINPISHIRGSIIITICVSFIIILTIFGYIAKILTNRN
                     NCTNNAIELCKRIKCSGCEPFCNKRGDTSSPRTGVDIPAFILPGLNLSESTPN"
ORIGIN      
        1 atgctacctt caactataca aacattaacc ctatttctca catcaggggg agtattatta
       61 tcactatatg tgtcagcttc attatcatac ttactatatt cggatatatt gctaaaattc
      121 tcaccaacag aaataactgc accaacaatg ccattgaatt gtgcaaacgc atcaagtgtt
      181 caggctgtga accgttctgc aacaaaaggg gtgacacttc ttctcccaga accggagtgg
      241 acatacccgc gtttatcttg cccgggctca acctttcaga aagcactcct aattagccct
      301 catagattcg gagaaaccaa aggaaactca gctcccttga taataaggga accttttgtt
      361 gcttgtggac caaatgaatg caaacacttt gctttaaccc attatgctgc ccaaccaggg
      421 ggatactaca atggaacaag aggagacaga aacaagctga ggcatctgat ttcagtcaaa
      481 ttgggcaaaa tcccaacagt agagaactcc attttccaca tggctgcatg gagcgggtcc
      541 gcgtgccatg atggtaagga atggacatat atcggagttg atggccctga caataatgca
      601 ttgctcaaag taaaatatgg agaagcatat actgacacat accattccta tgcaaacaac
      661 atcctaagaa cacaagaaag tgcctgcaat tgcatcgagg gaaattgtta tctaatgata
      721 actgatggct cagcttcagg tgttagtgaa tgcagatttc ttaagattcg agagggccga
      781 ataataaaag aaatatttcc aacaggaaga gtaaaacaca ctgaggaatg cacatgcgga
      841 tttgccagca ataaaaccat agaatgtgcc tgtagagaca acaggtacac agcaaaaaga
      901 ccttttgtca aattaaacgt ggagactgat acagcagaaa taaggttgat gtgcacagat
      961 acttatttgg acacccccag accaaatgat ggaagcataa caggcccttg tgaatctgat
     1021 ggggacaaag ggagtggagg catcaaggga ggatttgttc atcaaagaat gaaatccaag
     1081 attggaaggt ggtactctcg aacgatgtct aaaactgaaa ggatggggat gggactgtat
     1141 gtcaagtatg gtggagaccc atgggctgac agtgatgccc taacttttag tggagtaatg
     1201 gtttcaatga aagaacctgg ttggtattcc tttggattcg aaataaaaga taagaaatgc
     1261 gatgtcccct gtattgggat agagatggta catgatggtg gaaaggagac ttggcactca
     1321 gcagcaacag ccatttactg tttaatgggc tcaggacagc tgctgtggga cactgtcaca
     1381 ggtgttgaca tggctctgta a
//
LOCUS       OR150173                1401 bp    cRNA    linear   VRL 20-JUN-2023
DEFINITION  Influenza B virus (B/Beijing/2319/2022) segment 6 neuraminidase
            (NA) gene, complete cds; and NB protein (NB) gene, partial cds.
ACCESSION   OR150173
VERSION     OR150173
KEYWORDS    .
SOURCE      Influenza B virus
  ORGANISM  Influenza B virus
            Viruses; Riboviria; Orthornavirae; Negarnaviricota;
            Polyploviricotina; Insthoviricetes; Articulavirales;
            Orthomyxoviridae; Betainfluenzavirus; Betainfluenzavirus
            influenzae.
REFERENCE   1  (bases 1 to 1401)
  AUTHORS   Wang,Y.
  TITLE     Direct Submission
  JOURNAL   Submitted (20-JUN-2023) Department of Infectious Diseases, Peking
            University People's Hospital, Xizhimen South Street, Beijing
            100044, China
COMMENT     ##Assembly-Data-START##
            Sequencing Technology :: Sanger dideoxy sequencing
            ##Assembly-Data-END##
FEATURES             Location/Qualifiers
     source          1..1401
                     /organism="Influenza B virus"
                     /mol_type="viral cRNA"
                     /strain="B/Beijing/2319/2022"
                     /isolate="2319"
                     /isolation_source="nasal swab"
                     /host="Homo sapiens"
                     /db_xref="taxon:11520"
                     /segment="6"
                     /country="China: Beijing"
                     /collection_date="30-Aug-2022"
     gene            1..1401
                     /gene="NA"
     CDS             1..1401
                     /gene="NA"
                     /codon_start=1
                     /product="neuraminidase"
                     /protein_id="WJE95620"
                     /translation="MLPSTIQTLTLFLTSGGVLLSLYVSASLSYLLYSDILLKFSPTE
                     ITAPTMPLNCANASSVQAVNRSATKGVTLLLPEPEWTYPRLSCPGSTFQKALLISPHR
                     FGETKGNSAPLIIREPFVACGPNECKHFALTHYAAQPGGYYNGTRGDRNKLRHLISVK
                     LGKIPTVENSIFHMAAWSGSACHDGKEWTYIGVDGPDNNALLKVKYGEAYTDTYHSYA
                     NNILRTQESACNCIEGNCYLMITDGSASGVSECRFLKIREGRIIKEIFPTGRVKHTEE
                     CTCGFASNKTIECACRDNRYTAKRPFVKLNVETDTAEIRLMCTDTYLDTPRPNDGSIT
                     GPCESDGDEGSGGIKGGFVHQRMKSKIGRWYSRTMSKTERMGMGLYVRYGGDPWADSD
                     ALTFSGVMVSMKEPGWYSFGFEIKDKKCDVPCIGIEMVHDGGKETWHSAATAIYCLMG
                     SGQLLWDTVTGVDMAL"
     gene            <1..296
                     /gene="NB"
     CDS             <1..296
                     /gene="NB"
                     /codon_start=3
                     /product="NB protein"
                     /protein_id="WJE95619"
                     /translation="ATFNYTNINPISHIRGSIIITICVSFIIILTIFGYIAKILTNRN
                     NCTNNAIELCKRIKCSGCEPFCNKRGDTSSPRTGVDIPAFILPGLNLSESTPN"
ORIGIN      
        1 atgctacctt caactataca aacattaacc ctatttctca catcaggggg agtattatta
       61 tcactatatg tgtcagcttc attatcatac ttactatatt cggatatatt gctaaaattc
      121 tcaccaacag aaataactgc accaacaatg ccattgaatt gtgcaaacgc atcaagtgtt
      181 caggctgtga accgttctgc aacaaaaggg gtgacacttc ttctcccaga accggagtgg
      241 acatacccgc gtttatcttg cccgggctca acctttcaga aagcactcct aattagccct
      301 catagatttg gagaaaccaa aggaaactca gctcccttga taataaggga accttttgtt
      361 gcttgtggac caaatgaatg caaacacttt gctttaaccc attatgctgc ccaaccaggg
      421 ggatactaca atggaacaag aggagacaga aacaagctga ggcatctaat ttcagtcaaa
      481 ttgggcaaaa tcccaacagt agagaactcc attttccaca tggctgcatg gagcgggtcc
      541 gcgtgccatg atggtaagga atggacatat atcggagttg atggccctga caataatgca
      601 ttgctcaaag taaaatatgg agaagcatat actgacacat accattccta tgcaaacaac
      661 atcctaagaa cacaagaaag tgcctgcaat tgcatcgagg gaaattgtta tctaatgata
      721 actgatggct cagcttcagg tgttagtgaa tgcagatttc ttaagattcg agagggccga
      781 ataataaaag aaatatttcc aacaggaaga gtaaaacaca ctgaggaatg cacatgcgga
      841 tttgccagca ataaaaccat agaatgtgcc tgtagagaca acaggtacac agcaaaaaga
      901 ccttttgtca aattaaacgt ggagactgat acagcagaaa taaggttgat gtgcacagat
      961 acttatttgg acacccccag accaaatgat ggaagcataa caggcccttg tgaatctgat
     1021 ggggacgaag ggagtggagg catcaaggga ggatttgttc atcaaagaat gaaatccaag
     1081 attggaaggt ggtactctcg aacgatgtct aaaactgaaa ggatggggat gggactgtat
     1141 gtcaggtatg gtggagaccc atgggctgac agtgatgccc taacttttag tggagtaatg
     1201 gtttcaatga aagaacctgg ttggtattcc tttggcttcg aaataaaaga taagaaatgc
     1261 gatgtcccct gtattgggat agagatggta catgatggtg gaaaagagac ttggcactca
     1321 gcagcaacag ccatttactg tttaatgggc tcaggacagc tgctgtggga cactgtcaca
     1381 ggtgttgaca tggctctgta a
//
LOCUS       OR150174                1401 bp    cRNA    linear   VRL 20-JUN-2023
DEFINITION  Influenza B virus (B/Beijing/2320/2022) segment 6 neuraminidase
            (NA) gene, complete cds; and NB protein (NB) gene, partial cds.
ACCESSION   OR150174
VERSION     OR150174
KEYWORDS    .
SOURCE      Influenza B virus
  ORGANISM  Influenza B virus
            Viruses; Riboviria; Orthornavirae; Negarnaviricota;
            Polyploviricotina; Insthoviricetes; Articulavirales;
            Orthomyxoviridae; Betainfluenzavirus; Betainfluenzavirus
            influenzae.
REFERENCE   1  (bases 1 to 1401)
  AUTHORS   Wang,Y.
  TITLE     Direct Submission
  JOURNAL   Submitted (20-JUN-2023) Department of Infectious Diseases, Peking
            University People's Hospital, Xizhimen South Street, Beijing
            100044, China
COMMENT     ##Assembly-Data-START##
            Sequencing Technology :: Sanger dideoxy sequencing
            ##Assembly-Data-END##
FEATURES             Location/Qualifiers
     source          1..1401
                     /organism="Influenza B virus"
                     /mol_type="viral cRNA"
                     /strain="B/Beijing/2320/2022"
                     /isolate="2320"
                     /isolation_source="nasal swab"
                     /host="Homo sapiens"
                     /db_xref="taxon:11520"
                     /segment="6"
                     /country="China: Beijing"
                     /collection_date="30-Aug-2022"
     gene            1..1401
                     /gene="NA"
     CDS             1..1401
                     /gene="NA"
                     /codon_start=1
                     /product="neuraminidase"
                     /protein_id="WJE95622"
                     /translation="MLPSTIQTLTLFLTSGGVLLSLYVSASLSYLLYSDILLKFSPTE
                     ITAPTMPLNCANASSVQAVNRSATKGVKLLLPEPEWTYPRLSCPGSTFQKALLISPHR
                     FGETKGNSAPLIIREPFVACGPNECKHFALTHYAAQPGGYYNGTRGDRNKLRHLISVK
                     LGKIPTVENSIFHMAAWSGSACHDGKEWTYIGVDGPDNNALLKVKYGEAYTDTYHSYA
                     NNILRTQESACNCIEGNCYLMITDGSASGVSECRFLKIREGRIIKEIFPTGRVKHTEE
                     CTCGFASNKTIECACRDNRYTAKRPFVKLNVETDTAEIRLMCTDTYLDTPRPNDGSIT
                     GPCESDGDKGSGGIKGGFVHQRMKSKIGRWYSRTMSKTERMGMGLYVKYGGDPWADSD
                     ALTFSGVMVSMKEPGWYSFGFEIKDKKCDVPCIGIEMVHDGGKETWHSAATAIYCLMG
                     SGQLLWDTVTGVDMAL"
     gene            <1..296
                     /gene="NB"
     CDS             <1..296
                     /gene="NB"
                     /codon_start=3
                     /product="NB protein"
                     /protein_id="WJE95621"
                     /translation="ATFNYTNINPISHIRGSIIITICVSFIIILTIFGYIAKILTNRN
                     NCTNNAIELCKRIKCSGCEPFCNKRGETSSPRTGVDIPAFILPGLNLSESTPN"
ORIGIN      
        1 atgctacctt caactataca aacattaacc ctatttctca catcaggggg agtattatta
       61 tcactatatg tgtcagcttc attatcatac ttactatatt cggatatatt gctaaaattc
      121 tcaccaacag aaataactgc accaacaatg ccattgaatt gtgcaaacgc atcaagtgtt
      181 caggctgtga accgttctgc aacaaaaggg gtgaaacttc ttctcccaga accggagtgg
      241 acatacccgc gtttatcttg cccgggctca acctttcaga aagcactcct aattagccct
      301 catagattcg gagaaaccaa aggaaactca gctcccttga taataaggga accttttgtt
      361 gcttgtggac caaatgaatg caaacacttt gctttaaccc attatgctgc ccaaccaggg
      421 ggatactaca atggaacaag aggagacaga aacaagctga ggcatctaat ttcagtcaaa
      481 ttgggcaaaa tcccaacagt agagaactcc attttccaca tggctgcatg gagcgggtct
      541 gcgtgccatg atggtaagga atggacatat atcggagttg atggccctga caataatgca
      601 ttgctcaaag taaaatatgg agaagcatat actgacacat accattccta tgcaaacaac
      661 atcctaagaa cacaagaaag tgcctgcaat tgcatcgagg gaaattgtta tctaatgata
      721 actgatggct cagcttcagg tgttagtgaa tgcagatttc ttaagattcg agagggccga
      781 ataataaaag aaatatttcc aacaggaaga gtaaaacaca ctgaggaatg cacatgcgga
      841 tttgccagca ataaaaccat agaatgtgcc tgtagagaca acaggtacac agcaaaaaga
      901 ccttttgtca aattaaacgt ggagactgat acagcagaaa taaggttgat gtgcacagat
      961 acttatttgg acacccccag accaaatgat ggaagcataa caggcccttg tgaatctgat
     1021 ggggacaaag ggagtggagg catcaaggga ggatttgttc atcaaagaat gaaatccaag
     1081 attggaaggt ggtactctcg aacgatgtct aaaactgaaa ggatggggat gggactgtat
     1141 gtcaagtatg gtggagaccc atgggctgac agtgatgccc taacttttag tggagtaatg
     1201 gtttcaatga aagaacctgg ttggtattcc tttggcttcg aaataaaaga taagaaatgc
     1261 gatgtcccct gtattgggat agagatggta catgatggtg gaaaagagac ttggcactca
     1321 gcagcaacag ccatttactg tttaatgggc tcaggacagc tgctgtggga cactgtcaca
     1381 ggtgttgaca tggctctgta a
//
LOCUS       OR150175                1401 bp    cRNA    linear   VRL 20-JUN-2023
DEFINITION  Influenza B virus (B/Beijing/2321/2022) segment 6 neuraminidase
            (NA) gene, complete cds; and NB protein (NB) gene, partial cds.
ACCESSION   OR150175
VERSION     OR150175
KEYWORDS    .
SOURCE      Influenza B virus
  ORGANISM  Influenza B virus
            Viruses; Riboviria; Orthornavirae; Negarnaviricota;
            Polyploviricotina; Insthoviricetes; Articulavirales;
            Orthomyxoviridae; Betainfluenzavirus; Betainfluenzavirus
            influenzae.
REFERENCE   1  (bases 1 to 1401)
  AUTHORS   Wang,Y.
  TITLE     Direct Submission
  JOURNAL   Submitted (20-JUN-2023) Department of Infectious Diseases, Peking
            University People's Hospital, Xizhimen South Street, Beijing
            100044, China
COMMENT     ##Assembly-Data-START##
            Sequencing Technology :: Sanger dideoxy sequencing
            ##Assembly-Data-END##
FEATURES             Location/Qualifiers
     source          1..1401
                     /organism="Influenza B virus"
                     /mol_type="viral cRNA"
                     /strain="B/Beijing/2321/2022"
                     /isolate="2321"
                     /isolation_source="nasal swab"
                     /host="Homo sapiens"
                     /db_xref="taxon:11520"
                     /segment="6"
                     /country="China: Beijing"
                     /collection_date="30-Aug-2022"
     gene            1..1401
                     /gene="NA"
     CDS             1..1401
                     /gene="NA"
                     /codon_start=1
                     /product="neuraminidase"
                     /protein_id="WJE95624"
                     /translation="MLPSTIQTLTLFLTSGGVLLSLYVSASLSYLLYSDILLKFSPTE
                     ITAPTMPLNCANASSVQAVNRSATKGVTLLLPEPEWTYPRLSCPGSTFQKALLISPHR
                     FGETKGNSAPLIIREPFVACGPNECKHFALTHYAAQPGGYYNGTRGDRNKLRHLISVK
                     LGKIPTVENSIFHMAAWSGSACHDGKEWTYIGVDGPDNNALLKVKYGEAYTDTYHSYA
                     NNILRTQESACNCIEGNCYLMITDGSASGVSECRFLKIREGRIIKEIFPTGRVKHTEE
                     CTCGFASNKTIECACRDNRYTAKRPFVKLNVETDTAEIRLMCTDTYLDTPRPNDGSIT
                     GPCESDGDEGSGGIKGGFVHQRMKSKIGRWYSRTMSKTERMGMGLYVKYGGDPWADSD
                     ALTFSGVMVSMKEPGWYSFGFEIKDKKCDVPCIGIEMVHDGGKETWHSAATAIYCLMG
                     SGQLLWDTVTGVDMAL"
     gene            <1..296
                     /gene="NB"
     CDS             <1..296
                     /gene="NB"
                     /codon_start=3
                     /product="NB protein"
                     /protein_id="WJE95623"
                     /translation="ATFNYTNINPISHIRGSIIITICVSFIIILTIFGYIAKILTNRN
                     NCTNNAIELCKRIKCSGCEPFCNKRGDTSSPRTGVDIPAFILPGLNLSESTPN"
ORIGIN      
        1 atgctacctt caactataca aacattaacc ctatttctca catcaggggg agtattatta
       61 tcactatatg tgtcagcttc attatcatac ttactatatt cggatatatt gctaaaattc
      121 tcaccaacag aaataactgc accaacaatg ccattgaatt gtgcaaacgc atcaagtgtt
      181 caggctgtga accgttctgc aacaaaaggg gtgacacttc ttctcccaga accggagtgg
      241 acatacccgc gtttatcttg cccgggctca acctttcaga aagcactcct aattagccct
      301 catagatttg gagaaaccaa aggaaactca gctcccttga taataaggga accttttgtt
      361 gcttgtggac caaatgaatg caaacacttt gctttaaccc attatgctgc ccaaccaggg
      421 ggatactaca atggaacaag aggagacaga aacaagctga ggcatctaat ttcagtcaaa
      481 ttgggcaaaa tcccaacagt agagaactcc attttccaca tggctgcatg gagcgggtcc
      541 gcgtgccatg atggtaagga atggacatat atcggagttg atggccctga caataatgca
      601 ttgctcaaag taaaatatgg agaagcatat actgacacat accattccta tgcaaacaac
      661 atcctaagaa cacaagaaag tgcctgcaat tgcatcgagg gaaattgtta tctaatgata
      721 actgatggct cagcttcagg tgttagtgaa tgcagatttc ttaagattcg agagggccga
      781 ataataaaag aaatatttcc aacaggaaga gtaaaacaca ctgaggaatg cacatgcgga
      841 tttgccagca ataaaaccat agaatgtgcc tgtagagaca acaggtacac agcaaaaaga
      901 ccttttgtca aattaaacgt ggagactgat acagcagaaa taaggttgat gtgcacagat
      961 acttatttgg acacccccag accaaatgat ggaagcataa caggcccttg tgaatctgat
     1021 ggggacgaag ggagtggagg catcaaggga ggatttgttc atcaaagaat gaaatccaag
     1081 attggaaggt ggtactctcg aacgatgtct aaaactgaaa ggatggggat gggactgtat
     1141 gtcaagtatg gtggagaccc atgggctgac agtgatgccc taacttttag tggagtaatg
     1201 gtttcaatga aagaacctgg ttggtattcc tttggcttcg aaataaaaga taagaaatgc
     1261 gatgtcccct gtattgggat agagatggta catgatggtg gaaaagagac ttggcactca
     1321 gcagcaacag ccatttactg tttaatgggc tcaggacagc tgctgtggga cactgtcaca
     1381 ggtgttgaca tggctctgta a
//
LOCUS       OR150176                1401 bp    cRNA    linear   VRL 20-JUN-2023
DEFINITION  Influenza B virus (B/Beijing/2322/2022) segment 6 neuraminidase
            (NA) gene, complete cds; and NB protein (NB) gene, partial cds.
ACCESSION   OR150176
VERSION     OR150176
KEYWORDS    .
SOURCE      Influenza B virus
  ORGANISM  Influenza B virus
            Viruses; Riboviria; Orthornavirae; Negarnaviricota;
            Polyploviricotina; Insthoviricetes; Articulavirales;
            Orthomyxoviridae; Betainfluenzavirus; Betainfluenzavirus
            influenzae.
REFERENCE   1  (bases 1 to 1401)
  AUTHORS   Wang,Y.
  TITLE     Direct Submission
  JOURNAL   Submitted (20-JUN-2023) Department of Infectious Diseases, Peking
            University People's Hospital, Xizhimen South Street, Beijing
            100044, China
COMMENT     ##Assembly-Data-START##
            Sequencing Technology :: Sanger dideoxy sequencing
            ##Assembly-Data-END##
FEATURES             Location/Qualifiers
     source          1..1401
                     /organism="Influenza B virus"
                     /mol_type="viral cRNA"
                     /strain="B/Beijing/2322/2022"
                     /isolate="2322"
                     /isolation_source="nasal swab"
                     /host="Homo sapiens"
                     /db_xref="taxon:11520"
                     /segment="6"
                     /country="China: Beijing"
                     /collection_date="30-Aug-2022"
     gene            1..1401
                     /gene="NA"
     CDS             1..1401
                     /gene="NA"
                     /codon_start=1
                     /product="neuraminidase"
                     /protein_id="WJE95626"
                     /translation="MLPSTIQTLTLFLTSGGVLLSLYVSASLSYLLYSDILLKFSPTE
                     ITAPTMPLNCANASSVQAVNRSATKGVTLLLPEPEWTYPRLSCPGSTFQKALLISPHR
                     FGETKGNSAPLIIREPFVACGPNECKHFALTHYAAQPGGYYNGTRGDRNKLRHLISVK
                     LGKIPTVENSIFHMAAWSGSACHDGKEWTYIGVDGPDNNALLKVKYGEAYTDTYHSYA
                     NNILRTQESACNCIEGNCYLMITDGSASGVSECRFLKIREGRIIKEIFPTGRVKHTEE
                     CTCGFASNKTIECACRDNRYTAKRPFIKLNVETDTAEIRLMCTDTYLDTPRPNDGSIT
                     GPCESDGDKGSGGIKGGFVHQRMKSKIGRWYSRTMSKTERMGMGLYVKYGGDPWADSD
                     ALTFSGVMVSMKEPGWYSFGFEIKDKKCDVPCIGIEMVHDGGKETWHSAATAIYCLMG
                     SGQLLWDTVTGVDMAL"
     gene            <1..296
                     /gene="NB"
     CDS             <1..296
                     /gene="NB"
                     /codon_start=3
                     /product="NB protein"
                     /protein_id="WJE95625"
                     /translation="ATFNYTNINPISHIRGSIIITICVSFIIILTIFGYIAKVLTNRN
                     NCTNNAIELCKRIKCSGCEPFCNKRGDTSSPRTGVDIPAFILPGLNLSESTPN"
ORIGIN      
        1 atgctacctt caactataca aacattaacc ctatttctca catcaggggg agtattatta
       61 tcactatatg tgtcagcttc attatcatac ttactatatt cggatatatt gctaaagttc
      121 tcaccaacag aaataactgc accaacaatg ccattgaatt gtgcaaacgc atcaagtgtt
      181 caggctgtga accgttctgc aacaaaaggg gtgacacttc ttctcccaga accggagtgg
      241 acatacccgc gtttatcttg cccgggctca acctttcaga aagcactcct aattagccct
      301 catagattcg gagaaaccaa aggaaactca gctcccttga taataaggga accttttgtt
      361 gcttgtggac caaatgaatg caaacacttt gctttaaccc attatgctgc ccaaccaggg
      421 ggatactaca atggaacaag aggagacaga aacaagctga ggcatctaat ttcagtcaaa
      481 ttgggcaaaa tcccaacagt agagaactcc attttccaca tggctgcatg gagcgggtcc
      541 gcgtgccatg atggtaagga atggacatat atcggagttg atggccctga caataatgca
      601 ttgctcaaag taaaatatgg agaagcatat actgacacat accattccta tgcaaacaac
      661 atcctaagaa cacaagaaag tgcctgcaat tgcatcgagg gaaattgtta tctaatgata
      721 actgatggct cagcttcagg tgttagtgaa tgcagatttc ttaagattcg agagggccga
      781 ataataaaag aaatatttcc aacaggaaga gtaaaacaca ctgaggaatg cacatgcgga
      841 tttgccagca ataaaaccat agaatgtgcc tgtagagaca acaggtacac agcaaaaaga
      901 ccttttatca aattaaacgt ggagactgat acagcagaaa taaggttgat gtgcacagat
      961 acttatttgg acacccccag accaaatgat ggaagcataa caggcccttg tgaatctgat
     1021 ggggacaaag ggagtggagg catcaaggga ggatttgttc atcaaagaat gaaatccaag
     1081 attggaaggt ggtactctcg aacgatgtct aaaactgaaa ggatggggat gggactgtat
     1141 gtcaagtatg gtggagaccc atgggctgac agtgatgccc taacttttag tggagtaatg
     1201 gtttcaatga aagaacctgg ttggtattcc tttggcttcg aaataaaaga taagaaatgc
     1261 gatgtcccct gtattgggat agagatggta catgatggtg gaaaagagac ttggcactca
     1321 gcagcaacag ccatttactg tttaatgggc tcaggacagc tgctgtggga cactgtcaca
     1381 ggtgttgaca tggctctgta a
//
LOCUS       OR150177                1401 bp    cRNA    linear   VRL 20-JUN-2023
DEFINITION  Influenza B virus (B/Beijing/2324/2022) segment 6 neuraminidase
            (NA) gene, complete cds; and NB protein (NB) gene, partial cds.
ACCESSION   OR150177
VERSION     OR150177
KEYWORDS    .
SOURCE      Influenza B virus
  ORGANISM  Influenza B virus
            Viruses; Riboviria; Orthornavirae; Negarnaviricota;
            Polyploviricotina; Insthoviricetes; Articulavirales;
            Orthomyxoviridae; Betainfluenzavirus; Betainfluenzavirus
            influenzae.
REFERENCE   1  (bases 1 to 1401)
  AUTHORS   Wang,Y.
  TITLE     Direct Submission
  JOURNAL   Submitted (20-JUN-2023) Department of Infectious Diseases, Peking
            University People's Hospital, Xizhimen South Street, Beijing
            100044, China
COMMENT     ##Assembly-Data-START##
            Sequencing Technology :: Sanger dideoxy sequencing
            ##Assembly-Data-END##
FEATURES             Location/Qualifiers
     source          1..1401
                     /organism="Influenza B virus"
                     /mol_type="viral cRNA"
                     /strain="B/Beijing/2324/2022"
                     /isolate="2324"
                     /isolation_source="nasal swab"
                     /host="Homo sapiens"
                     /db_xref="taxon:11520"
                     /segment="6"
                     /country="China: Beijing"
                     /collection_date="30-Aug-2022"
     gene            1..1401
                     /gene="NA"
     CDS             1..1401
                     /gene="NA"
                     /codon_start=1
                     /product="neuraminidase"
                     /protein_id="WJE95628"
                     /translation="MLPSTIQTLTLFLTSGGVLLSLYVSASLSYLLYSDILLKFSPTE
                     ITAPTMPLNCANASSVQAVNRSATKGVTLLLPEPEWTYPRLSCPGSTFQKALLISPHR
                     FGETKGNSAPLIIREPFVACGPNECKHFALTHYAAQPGGYYNGTRGDRNKLRHLISVK
                     LGKIPTVENSIFHMAAWSGSACHDGKEWTYIGVDGPDNNALLKVKYGEAYTDTYHSYA
                     NNILRTQESACNCIEGNCYLMITDGSASGVSECRFLKIREGRIIKEIFPTGRVKHTEE
                     CTCGFASNKTIECACRDNRYTAKRPFVKLNVETDTAEIRLMCTDTYLDTPRPNDGSIT
                     GPCESDGDEGSGGIKGGFVHQRMKSKIGRWYSRTMSKTERMGMGLYVKYGGDPWADSD
                     ALTFSGVMVSMKEPGWYSFGFEIKDKKCDVPCIGIEMVHDGGKETWHSAATAIYCLMG
                     SGQLLWDTVTGVDMAL"
     gene            <1..296
                     /gene="NB"
     CDS             <1..296
                     /gene="NB"
                     /codon_start=3
                     /product="NB protein"
                     /protein_id="WJE95627"
                     /translation="ATFNYTNINPISHIRGSIIITICVSFIIILTIFGYIAKILTNRN
                     NCTNNAIELCKRIKCSGCEPFCNKRGDTSSPRTGVDIPAFILPGLNLSESTPN"
ORIGIN      
        1 atgctacctt caactataca aacattaacc ctatttctca catcaggggg agtattatta
       61 tcactatatg tgtcagcttc attatcatac ttactatatt cggatatatt gctaaaattc
      121 tcaccaacag aaataactgc accaacaatg ccattgaatt gtgcaaacgc atcaagtgtt
      181 caggctgtga accgttctgc aacaaaaggg gtgacacttc ttctcccaga accggagtgg
      241 acatacccgc gtttatcttg cccgggctca acctttcaga aagcactcct aattagccct
      301 catagatttg gagaaaccaa aggaaactca gctcccttga taataaggga accttttgtt
      361 gcttgtggac caaatgaatg caaacacttt gctttaaccc attatgctgc ccaaccaggg
      421 ggatactaca atggaacaag aggagacaga aacaagctga ggcatctaat ttcagtcaaa
      481 ttgggcaaaa tcccaacagt agagaactcc attttccaca tggctgcatg gagcgggtcc
      541 gcgtgccatg atggtaagga atggacatat atcggagttg atggccctga caataatgca
      601 ttgctcaaag taaaatatgg agaagcatat actgacacat accattccta tgcaaacaac
      661 atcctaagaa cacaagaaag tgcctgcaat tgcatcgagg gaaattgtta tctaatgata
      721 actgatggct cagcttcagg tgttagtgaa tgcagatttc ttaagattcg agagggccga
      781 ataataaaag aaatatttcc aacaggaaga gtaaaacaca ctgaggaatg cacatgcgga
      841 tttgccagca ataaaaccat agaatgtgcc tgtagagaca acaggtacac agcaaaaaga
      901 ccttttgtca aattaaacgt ggagactgat acagcagaaa taaggttgat gtgcacagat
      961 acttatttgg acacccccag accaaatgat ggaagcataa caggcccttg tgaatctgat
     1021 ggggacgaag ggagtggagg catcaaggga ggatttgttc atcaaagaat gaaatccaag
     1081 attggaaggt ggtactctcg aacgatgtct aaaactgaaa ggatggggat gggactgtat
     1141 gtcaagtatg gtggagaccc atgggctgac agtgatgccc taacttttag tggagtaatg
     1201 gtttcaatga aagaacctgg ttggtattcc tttggcttcg aaataaaaga taagaaatgc
     1261 gatgtcccct gtattgggat agagatggta catgatggtg gaaaagagac ttggcactca
     1321 gcagcaacag ccatttactg tttaatgggc tcaggacagc tgctgtggga cactgtcaca
     1381 ggtgttgaca tggctctgta a
//
LOCUS       OR150178                1401 bp    cRNA    linear   VRL 20-JUN-2023
DEFINITION  Influenza B virus (B/Beijing/2325/2022) segment 6 neuraminidase
            (NA) gene, complete cds; and NB protein (NB) gene, partial cds.
ACCESSION   OR150178
VERSION     OR150178
KEYWORDS    .
SOURCE      Influenza B virus
  ORGANISM  Influenza B virus
            Viruses; Riboviria; Orthornavirae; Negarnaviricota;
            Polyploviricotina; Insthoviricetes; Articulavirales;
            Orthomyxoviridae; Betainfluenzavirus; Betainfluenzavirus
            influenzae.
REFERENCE   1  (bases 1 to 1401)
  AUTHORS   Wang,Y.
  TITLE     Direct Submission
  JOURNAL   Submitted (20-JUN-2023) Department of Infectious Diseases, Peking
            University People's Hospital, Xizhimen South Street, Beijing
            100044, China
COMMENT     ##Assembly-Data-START##
            Sequencing Technology :: Sanger dideoxy sequencing
            ##Assembly-Data-END##
FEATURES             Location/Qualifiers
     source          1..1401
                     /organism="Influenza B virus"
                     /mol_type="viral cRNA"
                     /strain="B/Beijing/2325/2022"
                     /isolate="2325"
                     /isolation_source="nasal swab"
                     /host="Homo sapiens"
                     /db_xref="taxon:11520"
                     /segment="6"
                     /country="China: Beijing"
                     /collection_date="30-Aug-2022"
     gene            1..1401
                     /gene="NA"
     CDS             1..1401
                     /gene="NA"
                     /codon_start=1
                     /product="neuraminidase"
                     /protein_id="WJE95630"
                     /translation="MLPSTIQTLTLFLTSGGVLLSLYVSASLSYLLYSDILLKFSPTE
                     ITAPTMPLNCANASSVQAVNRSATKGVKLLLPEPEWTYPRLSCPGSTFQKALLISPHR
                     FGETKGNSAPLIIREPFVACGPNECKHFALTHYAAQPGGYYNGTRGDRNKLRHLISVK
                     LGKIPTVENSIFHMAAWSGSACHDGKEWTYIGVDGPDNNALLKVKYGEAYTDTYHSYA
                     NNILRTQESACNCIEGNCYLMITDGSASGVSECRFLKIREGRIIKEIFPTGRVKHTEE
                     CTCGFASNKTIECACRDNRYTAKRPFVKLNVETDTAEIRLMCTDTYLDTPRPNDGSIT
                     GPCESDGDKGSGGIKGGFVHQRMKSKIGRWYSRTMSKTERMGMELYVKYGGDPWADSD
                     ALTFSGVMVSMKEPGWYSFGFEIKDKKCDVPCIGIEMVHDGGKETWHSAATAIYCLMG
                     SGQLLWDTVTGVDMAL"
     gene            <1..296
                     /gene="NB"
     CDS             <1..296
                     /gene="NB"
                     /codon_start=3
                     /product="NB protein"
                     /protein_id="WJE95629"
                     /translation="ATFNYTNINPISHIRGSIIITICVSFIIILTIFGYIAKILTNRN
                     NCTNNAIELCKRIKCSGCEPFCNKRGETSSPRTGVDIPAFILPGLNLSESTPN"
ORIGIN      
        1 atgctacctt caactataca aacattaacc ctatttctca catcaggggg agtattatta
       61 tcactatatg tgtcagcttc attatcatac ttactatatt cggatatatt gctaaaattc
      121 tcaccaacag aaataactgc accaacaatg ccattgaatt gtgcaaacgc atcaagtgtt
      181 caggctgtga accgttctgc aacaaaaggg gtgaaacttc ttctcccaga accggagtgg
      241 acatacccgc gtttatcttg cccgggctca acctttcaga aagcactcct aattagccct
      301 catagattcg gagaaaccaa aggaaactca gctcccttga taataaggga accttttgtt
      361 gcttgtggac caaatgaatg caaacacttt gctttaaccc attatgctgc ccaaccaggg
      421 ggatactaca atggaacaag aggagacaga aacaagctga ggcatctaat ttcagtcaaa
      481 ttgggcaaaa tcccaacagt agagaactcc attttccaca tggctgcatg gagcgggtcc
      541 gcgtgccatg atggtaagga atggacatat atcggagttg atggccctga caataatgca
      601 ttgctcaaag taaaatatgg agaagcatat actgacacat accattccta tgcaaacaac
      661 atcctaagaa cacaagaaag tgcctgcaat tgcatcgagg gaaattgtta tctaatgata
      721 actgatggct cagcttcagg tgttagtgaa tgcagatttc ttaagattcg agagggccga
      781 ataataaaag aaatatttcc aacaggaaga gtaaaacaca ctgaggaatg cacatgcgga
      841 tttgccagca ataaaaccat agaatgtgcc tgtagagaca acaggtacac agcaaaaaga
      901 ccttttgtca aattaaacgt ggagactgat acagcagaaa taaggttgat gtgcacagat
      961 acttatttgg acacccccag accaaatgat ggaagcataa caggcccttg tgaatctgat
     1021 ggggacaaag ggagtggagg catcaaggga ggatttgttc atcaaagaat gaaatccaag
     1081 attggaaggt ggtactctcg aacgatgtct aaaactgaaa ggatggggat ggaactgtat
     1141 gtcaagtatg gtggagaccc atgggctgac agtgatgccc taacttttag tggagtaatg
     1201 gtttcaatga aagaacctgg ttggtattcc tttggcttcg aaataaaaga taagaaatgc
     1261 gatgtcccct gtattgggat agagatggta catgatggtg gaaaagagac ttggcactca
     1321 gcagcaacag ccatttactg tttaatgggc tcaggacagc tgctgtggga cactgtcaca
     1381 ggtgttgaca tggctctgta a
//
LOCUS       OR150179                1401 bp    cRNA    linear   VRL 20-JUN-2023
DEFINITION  Influenza B virus (B/Beijing/2326/2022) segment 6 neuraminidase
            (NA) gene, complete cds; and NB protein (NB) gene, partial cds.
ACCESSION   OR150179
VERSION     OR150179
KEYWORDS    .
SOURCE      Influenza B virus
  ORGANISM  Influenza B virus
            Viruses; Riboviria; Orthornavirae; Negarnaviricota;
            Polyploviricotina; Insthoviricetes; Articulavirales;
            Orthomyxoviridae; Betainfluenzavirus; Betainfluenzavirus
            influenzae.
REFERENCE   1  (bases 1 to 1401)
  AUTHORS   Wang,Y.
  TITLE     Direct Submission
  JOURNAL   Submitted (20-JUN-2023) Department of Infectious Diseases, Peking
            University People's Hospital, Xizhimen South Street, Beijing
            100044, China
COMMENT     ##Assembly-Data-START##
            Sequencing Technology :: Sanger dideoxy sequencing
            ##Assembly-Data-END##
FEATURES             Location/Qualifiers
     source          1..1401
                     /organism="Influenza B virus"
                     /mol_type="viral cRNA"
                     /strain="B/Beijing/2326/2022"
                     /isolate="2326"
                     /isolation_source="nasal swab"
                     /host="Homo sapiens"
                     /db_xref="taxon:11520"
                     /segment="6"
                     /country="China: Beijing"
                     /collection_date="30-Aug-2022"
     gene            1..1401
                     /gene="NA"
     CDS             1..1401
                     /gene="NA"
                     /codon_start=1
                     /product="neuraminidase"
                     /protein_id="WJE95632"
                     /translation="MLPSTIQTLTLFLTSGGVLLSLYVSASLSYLLYSDILLKFSPTE
                     ITAPTMPLNCANASSVQAVNRSATKGVTLLLPEPEWTYPRLSCPGSTFQKALLISPHR
                     FGETKGNSAPLIIREPFVACGPNECKHFALTHYAAQPGGYYNGTRGDRNKLRHLISVK
                     LGKIPTVENSIFHMAAWSGSACHDGKEWTYIGVDGPDNNALLKVKYGEAYTDTYHSYA
                     NNILRTQESACNCIEGNCYLMITDGSASGVSECRFLKIREGRIIKEIFPTGRVKHTEE
                     CTCGFASNKTIECACRDNRYTAKRPFVKLNVETDTAEIRLMCTDTYLDTPRPNDGSIT
                     GPCESDGDEGSGGIKGGFVHQRMKSKIGRWYSRTMSKTERMGMGLYVKYGGDPWADSD
                     ALTFSGVMVSMKEPGWYSFGFEIKDKKCDVPCIGIEMVHDGGKETWHSAATAIYCLMG
                     SGQLLWDTVTGVDMAL"
     gene            <1..296
                     /gene="NB"
     CDS             <1..296
                     /gene="NB"
                     /codon_start=3
                     /product="NB protein"
                     /protein_id="WJE95631"
                     /translation="ATFNYTNINPISHIRGSIIITICVSFIVILTIFGYIAKILTNRN
                     NCTNNAIELCKRIKCSGCEPFCNKRGDTSSPRTGVDIPAFILPGLNLSESTPN"
ORIGIN      
        1 atgctacctt caactataca aacattaacc ctatttctca catcaggggg agtattatta
       61 tcactatatg tgtcagcttc attgtcatac ttactatatt cggatatatt gctaaaattc
      121 tcaccaacag aaataactgc accaacaatg ccattgaatt gtgcaaacgc atcaagtgtt
      181 caggctgtga accgttctgc aacaaaaggg gtgacacttc ttctcccaga accggagtgg
      241 acatacccgc gtttatcttg cccgggctca acctttcaga aagcactcct aattagccct
      301 catagattcg gagaaaccaa aggaaactca gctcccttga taataaggga accttttgtt
      361 gcttgtggac caaatgaatg caaacacttt gctttaaccc attatgctgc ccaaccaggg
      421 ggatactaca atggaacaag aggagacaga aacaagctga ggcatctaat ttcagtcaaa
      481 ttgggcaaaa tcccaacagt agagaactcc attttccaca tggctgcatg gagcgggtcc
      541 gcgtgccatg atggtaagga atggacatat atcggagttg atggccctga caataatgca
      601 ttgctcaaag taaaatatgg agaagcatat actgacacat accattccta tgcaaacaac
      661 atcctaagaa cacaagaaag tgcctgcaat tgcatcgagg gaaattgtta tctaatgata
      721 actgatggct cagcttcagg tgttagtgaa tgcagatttc ttaagattcg agagggccga
      781 ataataaaag aaatatttcc aacaggaaga gtaaaacaca ctgaggaatg cacatgcgga
      841 tttgccagca ataaaaccat agaatgtgcc tgtagagaca acaggtacac agcaaaaaga
      901 ccttttgtca aattaaacgt ggagactgat acagcagaaa taaggttgat gtgcacagat
      961 acttatttgg acacccccag accaaatgat ggaagcataa caggcccttg tgaatctgat
     1021 ggagacgaag ggagtggagg aatcaaggga ggatttgttc atcaaagaat gaaatccaag
     1081 attggaaggt ggtactctcg aacgatgtct aaaactgaaa ggatggggat gggactgtat
     1141 gtcaagtatg gtggagaccc atgggctgac agtgatgccc taacttttag tggagtaatg
     1201 gtttcaatga aagaacctgg ttggtattcc tttggcttcg aaataaaaga taagaaatgc
     1261 gatgtcccct gtattgggat agagatggta catgatggtg gaaaagagac ttggcactca
     1321 gcagcaacag ccatttactg tttaatgggc tcaggacagc tgctgtggga cactgtcaca
     1381 ggtgttgaca tggctctgta a
//
LOCUS       OR150180                1401 bp    cRNA    linear   VRL 20-JUN-2023
DEFINITION  Influenza B virus (B/Beijing/2327/2022) segment 6 neuraminidase
            (NA) gene, complete cds; and NB protein (NB) gene, partial cds.
ACCESSION   OR150180
VERSION     OR150180
KEYWORDS    .
SOURCE      Influenza B virus
  ORGANISM  Influenza B virus
            Viruses; Riboviria; Orthornavirae; Negarnaviricota;
            Polyploviricotina; Insthoviricetes; Articulavirales;
            Orthomyxoviridae; Betainfluenzavirus; Betainfluenzavirus
            influenzae.
REFERENCE   1  (bases 1 to 1401)
  AUTHORS   Wang,Y.
  TITLE     Direct Submission
  JOURNAL   Submitted (20-JUN-2023) Department of Infectious Diseases, Peking
            University People's Hospital, Xizhimen South Street, Beijing
            100044, China
COMMENT     ##Assembly-Data-START##
            Sequencing Technology :: Sanger dideoxy sequencing
            ##Assembly-Data-END##
FEATURES             Location/Qualifiers
     source          1..1401
                     /organism="Influenza B virus"
                     /mol_type="viral cRNA"
                     /strain="B/Beijing/2327/2022"
                     /isolate="2327"
                     /isolation_source="nasal swab"
                     /host="Homo sapiens"
                     /db_xref="taxon:11520"
                     /segment="6"
                     /country="China: Beijing"
                     /collection_date="30-Aug-2022"
     gene            1..1401
                     /gene="NA"
     CDS             1..1401
                     /gene="NA"
                     /codon_start=1
                     /product="neuraminidase"
                     /protein_id="WJE95634"
                     /translation="MLPSTIQTLTLFLTSGGVLLSLYVSASLSYLLYSGILLKFSPTE
                     ITAPTMQLDCANASNVQAVNSSATKGVTLLLPEPEWTYPRLSCPGSTFQKALLISPHR
                     FGETKGNSAPLIIREPFVACGPNECKHFALTHYAAQPGGYYNGTRGDRNKLRHLISVK
                     LGKIPTVENSIFHMAAWSGSACHDGKEWTYIGVDGPDNNALLKVKYGEAYTDTYHSYA
                     NNILRTQESACNCIGGNCYLMITDGSASGVSECRFLKIREGRIIKEIFPTGRVKHTEE
                     CTCGFASNKTIECACRDNRYTAKRPFIKLNVETDTAEIRLMCTDTYLDTPRPNDGSIT
                     GPCESDGDEGSGGIKGGFVHQRMKSKIGRWYSRTMSKTERMGMGLYVKYGGDPWADSD
                     ALTFSGVMVSMKEPGWYSFGFEIKDKKCDVPCIGIEMVHDGGKETWHSAATAIYCLMG
                     SGQLLWDTVTGVDMAL"
     gene            <1..296
                     /gene="NB"
     CDS             <1..296
                     /gene="NB"
                     /codon_start=3
                     /product="NB protein"
                     /protein_id="WJE95633"
                     /translation="ATFNYTNVNPISHIRGSIIITICVSFIIILTIFGYIAKILTNRN
                     NCTNNAIGLCKRIKCSGCEQFCNKRGDTSSPRTGVDIPAFILPGLNLSESTPN"
ORIGIN      
        1 atgctacctt caactataca aacgttaacc ctatttctca catcaggggg agtattatta
       61 tcactatatg tgtcagcttc attatcatac ttactatatt cgggtatatt gctaaaattc
      121 tcaccaacag aaataactgc accaacaatg caattggatt gtgcaaacgc atcaaatgtt
      181 caggctgtga acagttctgc aacaaaaggg gtgacacttc ttctcccaga accggagtgg
      241 acatacccgc gtttatcttg cccgggctca acctttcaga aagcactcct aattagccct
      301 catagattcg gagaaaccaa aggaaactca gctcccttga taataaggga accttttgtt
      361 gcttgtggac caaatgaatg caaacacttt gctttaaccc attatgctgc ccaaccaggg
      421 ggatactaca atggaacaag aggagacaga aacaagctga ggcatctaat ttcagtcaaa
      481 ttgggcaaaa tcccaacagt agagaactcc attttccaca tggcagcatg gagcgggtcc
      541 gcgtgccatg atggtaagga atggacatat atcggagttg atggccctga caataatgca
      601 ttgctcaaag taaaatatgg agaagcatat actgacacat accattccta tgcaaacaac
      661 atcctaagaa cacaagaaag tgcctgcaat tgcatcgggg gaaattgtta tctaatgata
      721 actgatggct cagcttcagg tgttagtgaa tgcagatttc ttaagattcg agagggccga
      781 ataataaaag aaatatttcc aacaggaaga gtaaaacaca ctgaggaatg cacatgcgga
      841 tttgccagca ataaaaccat agaatgtgcc tgtagagaca acaggtacac agcaaaaaga
      901 ccttttatca aattaaacgt ggagactgat acagcagaaa taaggttgat gtgcacagat
      961 acttatttgg acacccccag accaaatgat ggaagcataa ctggcccttg tgaatctgat
     1021 ggggacgaag ggagtggagg catcaaggga ggatttgttc atcaaagaat gaaatccaag
     1081 attggaaggt ggtactctcg aacgatgtct aaaactgaaa ggatggggat gggactgtat
     1141 gtcaagtatg gtggagaccc atgggctgac agtgatgccc taacttttag tggagtaatg
     1201 gtttcaatga aagaacctgg ttggtattcc tttggcttcg aaataaaaga taagaaatgc
     1261 gatgtcccct gtattgggat agagatggta catgatggtg gaaaagagac ttggcactca
     1321 gcagcaacag ccatttactg tttaatgggc tcaggacagc tgctgtggga cactgtcaca
     1381 ggtgttgaca tggctctgta a
//
LOCUS       OR150181                1401 bp    cRNA    linear   VRL 20-JUN-2023
DEFINITION  Influenza B virus (B/Beijing/2328/2022) segment 6 neuraminidase
            (NA) gene, complete cds; and NB protein (NB) gene, partial cds.
ACCESSION   OR150181
VERSION     OR150181
KEYWORDS    .
SOURCE      Influenza B virus
  ORGANISM  Influenza B virus
            Viruses; Riboviria; Orthornavirae; Negarnaviricota;
            Polyploviricotina; Insthoviricetes; Articulavirales;
            Orthomyxoviridae; Betainfluenzavirus; Betainfluenzavirus
            influenzae.
REFERENCE   1  (bases 1 to 1401)
  AUTHORS   Wang,Y.
  TITLE     Direct Submission
  JOURNAL   Submitted (20-JUN-2023) Department of Infectious Diseases, Peking
            University People's Hospital, Xizhimen South Street, Beijing
            100044, China
COMMENT     ##Assembly-Data-START##
            Sequencing Technology :: Sanger dideoxy sequencing
            ##Assembly-Data-END##
FEATURES             Location/Qualifiers
     source          1..1401
                     /organism="Influenza B virus"
                     /mol_type="viral cRNA"
                     /strain="B/Beijing/2328/2022"
                     /isolate="2328"
                     /isolation_source="nasal swab"
                     /host="Homo sapiens"
                     /db_xref="taxon:11520"
                     /segment="6"
                     /country="China: Beijing"
                     /collection_date="30-Aug-2022"
     gene            1..1401
                     /gene="NA"
     CDS             1..1401
                     /gene="NA"
                     /codon_start=1
                     /product="neuraminidase"
                     /protein_id="WJE95636"
                     /translation="MLPSTIQTLTLFLTSGGVLLSLYVSASLSYLLYSDILLKFSPTE
                     ITAPTMPLNCANASSVQAVNRSATKGVKLLLPEPEWTYPRLSCPGSTFQKALLISPHR
                     FGETKGNSAPLIIREPFVACGPNECKHFALTHYAAQPGGYYNGTRGDRNKLRHLISVK
                     LGKIPTVENSIFHMAAWSGSACHDGKEWTYIGVDGPDNNALLKVKYGEAYTDTYHSYA
                     NNILRTQESACNCIEGNCYLMITDGSASGVSECRFLKIREGRIIKEIFPTGRVKHTEE
                     CTCGFASNKTIECACRDNRYTAKRPFVKLNVETDTAEIRLMCTDTYLDTPRPNDGSIT
                     GPCESDGDKGSGGIKGGFVHQRMKSKIGRWYSRTMSKTERMGMGLYVKYGGDPWADSD
                     ALTFSGVMVSMKEPGWYSFGFEIKDKKCDVPCIGIEMVHDGGKETWHSAATAIYCLMG
                     SGQLLWDTVTGVDMAL"
     gene            <1..296
                     /gene="NB"
     CDS             <1..296
                     /gene="NB"
                     /codon_start=3
                     /product="NB protein"
                     /protein_id="WJE95635"
                     /translation="ATFNYTNINPISHIRGSIIITICVSFIIILTIFGYIAKILTNRN
                     NCTNNAIELCKRIKCSGCEPFCNKRGETSSPRTGVDIPAFILPGLNLSESTPN"
ORIGIN      
        1 atgctacctt caactataca aacattaacc ctatttctca catcaggggg agtattatta
       61 tcactatatg tgtcagcttc attatcatac ttactatatt cggatatatt gctaaaattc
      121 tcaccaacag aaataactgc accaacaatg ccattgaatt gtgcaaacgc atcaagtgtt
      181 caggctgtga accgttctgc aacaaaaggg gtgaaacttc ttctcccaga accggagtgg
      241 acatacccgc gtttatcttg cccgggctca acctttcaga aagcactcct aattagccct
      301 catagattcg gagaaaccaa aggaaactca gctcccttga taataaggga accttttgtt
      361 gcttgtggac caaatgaatg caaacacttt gctttaaccc attatgctgc ccaaccaggg
      421 ggatactaca atggaacaag aggagacaga aacaagctga ggcatctaat ttcagtcaaa
      481 ttgggcaaaa tcccaacagt agagaactcc attttccaca tggctgcatg gagcgggtcc
      541 gcgtgccatg atggtaagga atggacatat atcggagttg atggccctga caataatgca
      601 ttgctcaaag taaaatatgg agaagcatat actgacacat accattccta tgcaaacaac
      661 atcctaagaa cacaagaaag tgcctgcaat tgcatcgagg gaaattgtta tctaatgata
      721 actgatggct cagcttcagg tgttagtgaa tgcagatttc ttaagattcg agagggccga
      781 ataataaaag aaatatttcc aacaggaaga gtaaaacaca ctgaggaatg cacatgcgga
      841 tttgccagca ataaaaccat agaatgtgcc tgtagagaca acaggtacac agcaaaaaga
      901 ccttttgtca aattaaacgt ggagactgat acagcagaaa taaggttgat gtgcacagat
      961 acttatttgg acacccccag accaaatgat ggaagcataa caggcccttg tgaatctgat
     1021 ggggacaaag ggagtggagg catcaaggga ggatttgttc atcaaagaat gaaatccaag
     1081 attggaaggt ggtactctcg aacgatgtct aaaactgaaa ggatggggat gggactgtat
     1141 gtcaagtatg gtggagaccc atgggctgac agtgatgccc taacttttag tggagtaatg
     1201 gtttcaatga aagaacctgg ttggtattcc tttggcttcg aaataaaaga taagaaatgc
     1261 gacgtcccct gtattgggat agagatggta catgatggtg gaaaagagac ttggcactca
     1321 gcagcaacag ccatttactg tttaatgggc tcaggacagc tgctgtggga cactgtcaca
     1381 ggtgttgaca tggctctgta a
//
LOCUS       OR150182                1401 bp    cRNA    linear   VRL 20-JUN-2023
DEFINITION  Influenza B virus (B/Beijing/2329/2022) segment 6 neuraminidase
            (NA) gene, complete cds; and NB protein (NB) gene, partial cds.
ACCESSION   OR150182
VERSION     OR150182
KEYWORDS    .
SOURCE      Influenza B virus
  ORGANISM  Influenza B virus
            Viruses; Riboviria; Orthornavirae; Negarnaviricota;
            Polyploviricotina; Insthoviricetes; Articulavirales;
            Orthomyxoviridae; Betainfluenzavirus; Betainfluenzavirus
            influenzae.
REFERENCE   1  (bases 1 to 1401)
  AUTHORS   Wang,Y.
  TITLE     Direct Submission
  JOURNAL   Submitted (20-JUN-2023) Department of Infectious Diseases, Peking
            University People's Hospital, Xizhimen South Street, Beijing
            100044, China
COMMENT     ##Assembly-Data-START##
            Sequencing Technology :: Sanger dideoxy sequencing
            ##Assembly-Data-END##
FEATURES             Location/Qualifiers
     source          1..1401
                     /organism="Influenza B virus"
                     /mol_type="viral cRNA"
                     /strain="B/Beijing/2329/2022"
                     /isolate="2329"
                     /isolation_source="nasal swab"
                     /host="Homo sapiens"
                     /db_xref="taxon:11520"
                     /segment="6"
                     /country="China: Beijing"
                     /collection_date="30-Aug-2022"
     gene            1..1401
                     /gene="NA"
     CDS             1..1401
                     /gene="NA"
                     /codon_start=1
                     /product="neuraminidase"
                     /protein_id="WJE95638"
                     /translation="MLPSTIQTLTLFLTSGGVLLSLYVSASLSYLLYSDILLKFSPTE
                     ITAPTMPLNCANASSVQAVNRSATKGVTLLLPEPEWTYPRLSCPGSTFQKALLISPHR
                     FGETKGNSAPLIIREPFVACGPNECKHFALTHYAAQPGGYYNGTRGDRNKLRHLISVK
                     LGKIPTVENSIFHMAAWSGSACHDGKEWTYIGVDGPDNNALLKVKYGEAYTDTYHSYA
                     NNILRTQESACNCIEGNCYLMITDGSASGVSECRFLKIREGRIIKEIFPTGRVKHTEE
                     CTCGFASNKTIECACRDNRYTAKRPFVKLNVETDTAEIRLMCTDTYLDTPRPNDGSIT
                     GPCESDGDKGSGGIKGGFVHQRMKSKIGRWYSRTMSKTERMGMGLYVKYGGDPWADSD
                     ALTFSGVMVSMKEPGWYSFGFEIKDKKCDVPCIGIEMVHDGGKETWHSAATAIYCLMG
                     SGQLLWDTVTGVDMAL"
     gene            <1..296
                     /gene="NB"
     CDS             <1..296
                     /gene="NB"
                     /codon_start=3
                     /product="NB protein"
                     /protein_id="WJE95637"
                     /translation="ATFNYTNINPISHIRGSIIITICVSFIIILTIFGYIAKILTNRN
                     NCTNNAIELCKRIKCSGCEPFCNKRGDTSSPRTGVDIPAFILPGLNLSESTPN"
ORIGIN      
        1 atgctacctt caactataca aacattaacc ctatttctca catcaggggg agtattatta
       61 tcactatatg tgtcagcttc attatcatac ttactatatt cggatatatt gctaaaattc
      121 tcaccaacag aaataactgc accaacaatg ccattgaatt gtgcaaacgc atcaagtgtt
      181 caggctgtga accgttctgc aacaaaaggg gtgacacttc ttctcccaga accggagtgg
      241 acatacccgc gtttatcttg cccgggctca acctttcaga aagcactcct aattagccct
      301 catagattcg gagaaaccaa aggaaactca gctcccttga taataaggga accttttgtt
      361 gcttgtggac caaatgaatg caaacacttt gctttaaccc attatgctgc ccaaccaggg
      421 ggatactaca atggaacaag aggagacaga aacaagctga ggcatctaat ttcagtcaaa
      481 ttgggcaaaa tcccaacagt agagaactcc attttccaca tggctgcatg gagcgggtcc
      541 gcgtgccatg atggtaagga atggacatat atcggagttg atggccctga caacaatgca
      601 ttgctcaaag taaaatatgg agaagcatat actgacacat accattccta tgcaaacaac
      661 atcctaagaa cacaagaaag tgcctgcaat tgcatcgagg gaaattgtta tctaatgata
      721 actgatggct cagcttcagg tgttagtgaa tgcagatttc ttaagattcg agagggccga
      781 ataataaaag aaatatttcc aacaggaaga gtaaaacaca ctgaggaatg cacatgcgga
      841 tttgccagca ataaaaccat agaatgtgcc tgtagagaca acaggtacac agcaaaaaga
      901 ccttttgtca aattaaacgt ggagactgat acagcagaaa taaggttgat gtgcacagat
      961 acttatttgg acacccccag accaaatgat ggaagcataa caggcccttg tgaatctgat
     1021 ggggacaaag ggagtggagg catcaaggga ggatttgttc atcaaagaat gaaatccaag
     1081 attggaaggt ggtactctcg aacgatgtct aaaactgaaa ggatggggat gggactgtat
     1141 gtcaagtatg gtggagaccc atgggctgac agtgatgccc taacttttag tggagtaatg
     1201 gtttcaatga aagaacctgg ttggtattcc tttggcttcg aaataaaaga taagaaatgc
     1261 gatgtcccct gtattgggat agagatggta catgatggtg gaaaagagac ttggcactca
     1321 gcagcaacag ccatttactg tttaatgggc tcaggacagc tactgtggga cactgtcaca
     1381 ggtgttgaca tggctctgta a
//
LOCUS       OR150183                1401 bp    cRNA    linear   VRL 20-JUN-2023
DEFINITION  Influenza B virus (B/Beijing/2330/2022) segment 6 neuraminidase
            (NA) gene, complete cds; and NB protein (NB) gene, partial cds.
ACCESSION   OR150183
VERSION     OR150183
KEYWORDS    .
SOURCE      Influenza B virus
  ORGANISM  Influenza B virus
            Viruses; Riboviria; Orthornavirae; Negarnaviricota;
            Polyploviricotina; Insthoviricetes; Articulavirales;
            Orthomyxoviridae; Betainfluenzavirus; Betainfluenzavirus
            influenzae.
REFERENCE   1  (bases 1 to 1401)
  AUTHORS   Wang,Y.
  TITLE     Direct Submission
  JOURNAL   Submitted (20-JUN-2023) Department of Infectious Diseases, Peking
            University People's Hospital, Xizhimen South Street, Beijing
            100044, China
COMMENT     ##Assembly-Data-START##
            Sequencing Technology :: Sanger dideoxy sequencing
            ##Assembly-Data-END##
FEATURES             Location/Qualifiers
     source          1..1401
                     /organism="Influenza B virus"
                     /mol_type="viral cRNA"
                     /strain="B/Beijing/2330/2022"
                     /isolate="2330"
                     /isolation_source="nasal swab"
                     /host="Homo sapiens"
                     /db_xref="taxon:11520"
                     /segment="6"
                     /country="China: Beijing"
                     /collection_date="30-Aug-2022"
     gene            1..1401
                     /gene="NA"
     CDS             1..1401
                     /gene="NA"
                     /codon_start=1
                     /product="neuraminidase"
                     /protein_id="WJE95640"
                     /translation="MLPSTIQTLTLFLTSGGVLLSLYVSASLSYLLYSDILLKFSPTE
                     ITAPTMPLNCANASSVQAVNRSATKGVTLLLPEPEWTYPRLSCPGSTFQKALLISPHR
                     FGETKGNSAPLIIREPFVACGPNECKHFALTHYAAQPGGYYNGTRGDRNKLRHLISVK
                     LGKIPTVENSIFHMAAWSGSACHDGKEWTYIGVDGPDNNALLKVKYGEAYTDTYHSYA
                     NNILRTQESACNCIEGNCYLMITDGSASGVSECRFLKIREGRIIKEIFPTGRVKHTEE
                     CTCGFASNKTIECACRDNRYTAKRPFVKLNVETDTAEIRLMCTDTYLDTPRPNDGSIT
                     GPCESDGDKGSGGIKGGFVHQRMKSKIGRWYSRTMSKTERMGMGLYVKYGGDPWADSD
                     ALTFSGVMVSMKEPGWYSFGFEIKDKKCDVPCIGIEMVHDGGKETWHSAATAIYCLMG
                     SGQLLWDTVTGVDMAL"
     gene            <1..296
                     /gene="NB"
     CDS             <1..296
                     /gene="NB"
                     /codon_start=3
                     /product="NB protein"
                     /protein_id="WJE95639"
                     /translation="ATFNYTNINPISHIRGSIIITICVSFIIILTIFGYIAKILTNRN
                     NCTNNAIELCKRIKCSGCEPFCNKRGDTSSPRTGVDIPAFILPGLNLSESTPN"
ORIGIN      
        1 atgctacctt caactataca aacattaacc ctatttctca catcaggggg agtattatta
       61 tcactatatg tgtcagcttc attatcatac ttactatatt cggatatatt gctaaaattc
      121 tcaccaacag aaataactgc accaacaatg ccattgaatt gtgcaaacgc atcaagtgtt
      181 caggctgtga accgttctgc aacaaaaggg gtgacacttc ttctcccaga accggagtgg
      241 acatacccgc gtttatcttg cccgggctca acctttcaga aagcactcct aattagccct
      301 catagattcg gagaaaccaa aggaaactca gctcccttga taataaggga accttttgtt
      361 gcttgtggac caaatgaatg caaacacttt gctttaaccc attatgctgc ccaaccaggg
      421 ggatactaca atggaacaag aggagacaga aacaagctga ggcatctaat ttcagtcaaa
      481 ttgggcaaaa tcccaacagt agagaactcc attttccaca tggctgcatg gagcgggtcc
      541 gcgtgccatg atggtaagga atggacatat atcggagttg atggccctga caataatgca
      601 ttgctcaaag taaaatatgg agaagcatat actgacacat accattccta cgcaaacaac
      661 atcctaagaa cacaagaaag tgcctgcaat tgcatcgagg gaaattgtta tctaatgata
      721 actgatggct cagcttcagg tgttagtgaa tgcagatttc ttaagattcg agagggccga
      781 ataataaaag aaatatttcc aacaggaaga gtaaaacaca ctgaggaatg cacatgcgga
      841 tttgccagca ataaaaccat agaatgtgcc tgtagagaca acaggtacac agcaaaaaga
      901 ccttttgtca aattaaacgt ggagactgat acagcagaaa taaggttgat gtgcacagat
      961 acttatttgg acacccccag accaaatgat ggaagcataa caggcccttg tgaatctgat
     1021 ggggacaaag ggagtggagg catcaaggga ggatttgttc atcaaagaat gaaatccaag
     1081 attggaaggt ggtactctcg aacgatgtct aaaactgaaa ggatggggat gggactgtat
     1141 gtcaagtatg gtggagaccc atgggctgac agtgatgccc taacttttag tggagtaatg
     1201 gtttcaatga aagaacctgg ttggtattcc tttggcttcg aaataaaaga taagaaatgc
     1261 gatgtcccct gtattgggat agagatggta catgatggtg gaaaagagac ttggcactca
     1321 gcagcaacag ccatttactg tttaatgggc tcaggacagc tgctgtggga cactgtcaca
     1381 ggtgttgaca tggctctgta a
//
LOCUS       OR150184                1401 bp    cRNA    linear   VRL 20-JUN-2023
DEFINITION  Influenza B virus (B/Beijing/2331/2022) segment 6 neuraminidase
            (NA) gene, complete cds; and NB protein (NB) gene, partial cds.
ACCESSION   OR150184
VERSION     OR150184
KEYWORDS    .
SOURCE      Influenza B virus
  ORGANISM  Influenza B virus
            Viruses; Riboviria; Orthornavirae; Negarnaviricota;
            Polyploviricotina; Insthoviricetes; Articulavirales;
            Orthomyxoviridae; Betainfluenzavirus; Betainfluenzavirus
            influenzae.
REFERENCE   1  (bases 1 to 1401)
  AUTHORS   Wang,Y.
  TITLE     Direct Submission
  JOURNAL   Submitted (20-JUN-2023) Department of Infectious Diseases, Peking
            University People's Hospital, Xizhimen South Street, Beijing
            100044, China
COMMENT     ##Assembly-Data-START##
            Sequencing Technology :: Sanger dideoxy sequencing
            ##Assembly-Data-END##
FEATURES             Location/Qualifiers
     source          1..1401
                     /organism="Influenza B virus"
                     /mol_type="viral cRNA"
                     /strain="B/Beijing/2331/2022"
                     /isolate="2331"
                     /isolation_source="nasal swab"
                     /host="Homo sapiens"
                     /db_xref="taxon:11520"
                     /segment="6"
                     /country="China: Beijing"
                     /collection_date="30-Aug-2022"
     gene            1..1401
                     /gene="NA"
     CDS             1..1401
                     /gene="NA"
                     /codon_start=1
                     /product="neuraminidase"
                     /protein_id="WJE95642"
                     /translation="MLPSTIQTLTLFLTSGGVLLSLYVSASLSYLLYSDILLKFSPTE
                     ITAPTMPLNCANASSVQAVNRSATKGVKLLLPEPEWTYPRLSCPGSTFQKALLISPHR
                     FGETKGNSAPLIIREPFVACGPNECKHFALTHYAAQPGGYYNGTRGDRNKLRHLISVK
                     LGKIPTVENSIFHMAAWSGSACHDGKEWTYIGVDGPDNNALLKVKYGEAYTDTYHSYA
                     NNILRTQESACNCIEGNCYLMITDGSASGVSECRFLKIREGRIIKEIFPTGRVKHTEE
                     CTCGFASNKTIECACRDNRYTAKRPFVKLNVETDTAEIRLMCTDTYLDTPRPNDGSIT
                     GPCESDGDKGSGGIKGGFVHQRMKSKIGRWYSRTMSKTERMGMGLYVKYGGDPWADSD
                     ALTFSGVMVSMKEPGWYSFGFEIKDKKCDVPCIGIEMVHDGGKETWHSAATAIYCLMG
                     SGQLLWDTVTGVDMAL"
     gene            <1..296
                     /gene="NB"
     CDS             <1..296
                     /gene="NB"
                     /codon_start=3
                     /product="NB protein"
                     /protein_id="WJE95641"
                     /translation="ATFNYTNINPISHIRGSIIITICVSFIIILTIFGYIAKILTNRN
                     NCTNNAIELCKRIKCSGCEPFCNKRGETSSPRTGVDIPAFILPGLNLSESTPN"
ORIGIN      
        1 atgctacctt caactataca aacattaacc ctatttctca catcaggggg agtattatta
       61 tcactatatg tgtcagcttc attatcatac ttactatatt cggatatatt gctaaaattc
      121 tcaccaacag aaataactgc accaacaatg ccattgaatt gtgcaaacgc atcaagtgtt
      181 caggctgtga accgttctgc aacaaaaggg gtgaaacttc ttctcccaga accggagtgg
      241 acatacccgc gtttatcttg cccgggctca acctttcaga aagcactcct aattagccct
      301 catagattcg gagaaaccaa aggaaactca gctcccttga taataaggga accttttgtt
      361 gcttgtggac caaatgaatg caaacacttt gctttaaccc attatgctgc ccaaccaggg
      421 ggatactaca atggaacaag aggagacaga aacaagctga ggcatctaat ttcagtcaaa
      481 ttgggcaaaa tcccaacagt agagaactcc attttccaca tggctgcatg gagcgggtcc
      541 gcgtgccatg atggtaagga atggacatat atcggagttg atggccctga caataatgca
      601 ttgctcaaag taaaatatgg agaagcatat actgacacat accattccta tgcaaacaac
      661 atcctaagaa cacaagaaag tgcctgcaat tgcatcgagg gaaattgtta tctaatgata
      721 actgatggct cagcttcagg tgttagtgaa tgcagatttc ttaagattcg agagggccga
      781 ataataaaag aaatatttcc aacaggaaga gtaaaacaca ctgaggaatg cacatgcgga
      841 tttgccagca ataaaaccat agaatgtgcc tgtagagaca acaggtacac agcaaaaaga
      901 ccttttgtca aattaaacgt ggagactgat acagcagaaa taaggttgat gtgcacagat
      961 acttatttgg acacccccag accaaatgat ggaagcataa caggcccttg tgaatctgat
     1021 ggggacaaag ggagtggagg catcaaggga ggatttgttc atcaaagaat gaaatccaag
     1081 attggaaggt ggtactcccg aacgatgtct aaaactgaaa ggatggggat gggactgtat
     1141 gtcaagtatg gtggagaccc atgggctgac agtgatgccc taacttttag tggagtaatg
     1201 gtttcaatga aagaacctgg ttggtattcc tttggcttcg aaataaaaga taagaaatgc
     1261 gacgtcccct gtattgggat agagatggta catgatggtg gaaaagagac ttggcactca
     1321 gcagcaacag ccatttactg tttaatgggc tcaggacagc tgctgtggga cactgtcaca
     1381 ggtgttgaca tggctctgta a
//
LOCUS       OR150185                1401 bp    cRNA    linear   VRL 20-JUN-2023
DEFINITION  Influenza B virus (B/Beijing/2332/2022) segment 6 neuraminidase
            (NA) gene, complete cds; and NB protein (NB) gene, partial cds.
ACCESSION   OR150185
VERSION     OR150185
KEYWORDS    .
SOURCE      Influenza B virus
  ORGANISM  Influenza B virus
            Viruses; Riboviria; Orthornavirae; Negarnaviricota;
            Polyploviricotina; Insthoviricetes; Articulavirales;
            Orthomyxoviridae; Betainfluenzavirus; Betainfluenzavirus
            influenzae.
REFERENCE   1  (bases 1 to 1401)
  AUTHORS   Wang,Y.
  TITLE     Direct Submission
  JOURNAL   Submitted (20-JUN-2023) Department of Infectious Diseases, Peking
            University People's Hospital, Xizhimen South Street, Beijing
            100044, China
COMMENT     ##Assembly-Data-START##
            Sequencing Technology :: Sanger dideoxy sequencing
            ##Assembly-Data-END##
FEATURES             Location/Qualifiers
     source          1..1401
                     /organism="Influenza B virus"
                     /mol_type="viral cRNA"
                     /strain="B/Beijing/2332/2022"
                     /isolate="2332"
                     /isolation_source="nasal swab"
                     /host="Homo sapiens"
                     /db_xref="taxon:11520"
                     /segment="6"
                     /country="China: Beijing"
                     /collection_date="30-Aug-2022"
     gene            1..1401
                     /gene="NA"
     CDS             1..1401
                     /gene="NA"
                     /codon_start=1
                     /product="neuraminidase"
                     /protein_id="WJE95644"
                     /translation="MLPSTIQTLTLFLTSGGVLLSLYVSASLSYLLYSDILLKFSPTE
                     ITAPTMPLDCANASNVQAVNRSATKGVTLLLPEPEWTYPRLSCPGSTFQKALLISPHR
                     FGETKGNSAPLIIREPFVACGPNECKHFALTHYAAQPGGYYNGTRGDRNKLRHLISVK
                     LGKIPTVENSIFHMAAWSGSACHDGKEWTYIGVDGPDNNALLKVKYGEAYTDTYHSYA
                     NNILRTQESACNCIGGNCYLMITDGSASGVSECRFLKIREGRIIKEIFPTGRVKHTEE
                     CTCGFASNKTIECACRDNRYTAKRPFIKLNVETDTAEIRLMCTDTYLDTPRPNDGSIT
                     GPCESDGDEGSGGIKGGFVHQRMKSKIGRWYSRTMSKTERMGMGLYVKYGGDPWADSD
                     ALTFSGVMVSMKEPGWYSFGFEIKDKKCDVPCIGIEMVHDGGKETWHSAATAIYCLMG
                     SGQLLWDTVTGVDMAL"
     gene            <1..296
                     /gene="NB"
     CDS             <1..296
                     /gene="NB"
                     /codon_start=3
                     /product="NB protein"
                     /protein_id="WJE95643"
                     /translation="ATFNYTNVNPISHIRGSIIITICVSFIIILTIFGYIAKILTNRN
                     NCTNNAIGLCKRIKCSGCEPFCNKRGDTSSPRTRVDIPAFILPGLNLSESTPN"
ORIGIN      
        1 atgctacctt caactataca aacgttaacc ctatttctca catcaggggg agtattatta
       61 tcactatatg tgtcagcttc attatcatac ttactatatt cggatatatt gctaaaattc
      121 tcaccaacag aaataactgc accaacaatg ccattggatt gtgcaaacgc atcaaatgtt
      181 caggctgtga accgttctgc aacaaaaggg gtgacacttc ttctcccaga accagagtgg
      241 acatacccgc gtttatcttg cccgggctca acctttcaga aagcactcct aattagccct
      301 catagattcg gagaaaccaa aggaaactca gctcccttga taataaggga accttttgtt
      361 gcttgtggac caaatgaatg caaacacttt gctttaaccc attatgctgc ccaaccaggg
      421 ggatactaca atggaacaag aggagacaga aacaagctga ggcatctaat ttcagtcaaa
      481 ttgggcaaaa tcccaacagt agagaactcc attttccaca tggcagcatg gagcgggtcc
      541 gcgtgccatg atggtaagga atggacatat atcggagttg atggccctga caataatgca
      601 ttgctcaaag taaaatatgg agaagcatat actgacacat accattccta tgcaaacaac
      661 atcctaagaa cacaagaaag tgcctgcaat tgcatcgggg gaaattgtta tctaatgata
      721 actgatggct cagcttcagg tgttagtgaa tgcagatttc ttaagattcg agagggccga
      781 ataataaaag aaatatttcc aacaggaaga gtaaaacaca ctgaggaatg cacatgcgga
      841 tttgccagca ataaaaccat agaatgtgcc tgtagagaca acaggtacac agcaaaaaga
      901 ccttttatca aattaaacgt ggagactgat acagcagaaa taaggttgat gtgcacagat
      961 acttatttgg acacccccag accaaatgat ggaagcataa ctggcccttg tgaatctgat
     1021 ggggacgaag ggagtggagg catcaaggga ggatttgttc atcaaagaat gaaatccaag
     1081 attggaaggt ggtactctcg aacgatgtct aaaactgaaa ggatggggat gggactgtat
     1141 gtcaagtatg gtggagaccc atgggctgac agtgatgccc taacttttag tggagtaatg
     1201 gtttcaatga aagaacctgg ttggtattcc tttggcttcg aaataaaaga taagaaatgc
     1261 gatgtcccct gtattgggat agagatggta catgatggtg gaaaagagac ttggcactca
     1321 gcagcaacag ccatttactg tttaatgggc tcaggacagc tgctgtggga cactgtcaca
     1381 ggtgttgaca tggctctgta a
//
LOCUS       OR150186                1401 bp    cRNA    linear   VRL 20-JUN-2023
DEFINITION  Influenza B virus (B/Beijing/2333/2022) segment 6 neuraminidase
            (NA) gene, complete cds; and NB protein (NB) gene, partial cds.
ACCESSION   OR150186
VERSION     OR150186
KEYWORDS    .
SOURCE      Influenza B virus
  ORGANISM  Influenza B virus
            Viruses; Riboviria; Orthornavirae; Negarnaviricota;
            Polyploviricotina; Insthoviricetes; Articulavirales;
            Orthomyxoviridae; Betainfluenzavirus; Betainfluenzavirus
            influenzae.
REFERENCE   1  (bases 1 to 1401)
  AUTHORS   Wang,Y.
  TITLE     Direct Submission
  JOURNAL   Submitted (20-JUN-2023) Department of Infectious Diseases, Peking
            University People's Hospital, Xizhimen South Street, Beijing
            100044, China
COMMENT     ##Assembly-Data-START##
            Sequencing Technology :: Sanger dideoxy sequencing
            ##Assembly-Data-END##
FEATURES             Location/Qualifiers
     source          1..1401
                     /organism="Influenza B virus"
                     /mol_type="viral cRNA"
                     /strain="B/Beijing/2333/2022"
                     /isolate="2333"
                     /isolation_source="nasal swab"
                     /host="Homo sapiens"
                     /db_xref="taxon:11520"
                     /segment="6"
                     /country="China: Beijing"
                     /collection_date="30-Aug-2022"
     gene            1..1401
                     /gene="NA"
     CDS             1..1401
                     /gene="NA"
                     /codon_start=1
                     /product="neuraminidase"
                     /protein_id="WJE95646"
                     /translation="MLPSSIQTLTLFLTSGGVLLSLYVSASLSYLLYSDILLKFSPTE
                     ITAPTMPLNCANASSVQAVNRSATKGVTLLLPEPEWTYPRLSCPGSTFQKALLISPHR
                     FGETKGNSAPLIIREPFVACGPNECKHFALTHYAAQPGGYYNGTRGDRNKLRHLISVK
                     LGKIPTVENSIFHMAAWSGSACHDGKEWTYIGVDGPDNNALLKVKYGEAYTDTYHSYA
                     NNILRTQESACNCIGGNCYLMITDGSASGVSECRFLKIREGRIIKEIFPTGRVKHTEE
                     CTCGFASNKTIECACRDNRYTAKRPFVKLNVETDTAEIRLMCTDTYLDTPRPNDGSIT
                     GPCESDGDKGSGGIKGGFVHQRMKSKIGRWYSRTMSKTERMGMGLYVKYGGDPWADSD
                     ALTFSGVMVSMKEPGWYSFGFEIKDKKCDVPCIGIEMVHDGGKETWHSAATAIYCLMG
                     SGQLLWDTVTGVDMAL"
     gene            <1..296
                     /gene="NB"
     CDS             <1..296
                     /gene="NB"
                     /codon_start=3
                     /product="NB protein"
                     /protein_id="WJE95645"
                     /translation="ATFIYTNINPISHIRGSIIITICVSFIIILTIFGYIAKILTNRN
                     NCTNNAIELCKRIKCSGCEPFCNKRGDTSSPRTGVDIPAFILPGLNLSESTPN"
ORIGIN      
        1 atgctacctt catctataca aacattaacc ctatttctca catcaggggg agtattatta
       61 tcactatatg tgtcagcttc attatcatac ttactatatt cggatatatt gctaaaattc
      121 tcaccaacag aaataactgc accaacaatg ccattgaatt gtgcaaacgc atcaagtgtt
      181 caggctgtga accgttctgc aacaaaaggg gtgacacttc ttctcccaga accggagtgg
      241 acatacccgc gtttatcttg cccgggctca acctttcaga aagcactcct aattagccct
      301 catagattcg gagaaaccaa aggaaactca gctcccttga taataaggga accttttgtt
      361 gcttgtggac caaatgaatg caaacacttt gctttaaccc attatgctgc ccaaccaggg
      421 ggatactaca atggaacaag aggagacaga aacaagctga ggcatctaat ttcagtcaaa
      481 ttgggcaaaa tcccaacagt agagaactcc attttccaca tggctgcatg gagcgggtcc
      541 gcgtgccatg atggtaagga atggacatat atcggagttg atggccctga caataatgca
      601 ttgctcaaag taaaatatgg agaagcatat actgacacat atcattccta tgcaaacaac
      661 atcctaagaa cacaagaaag tgcctgcaat tgcatcgggg gaaattgtta tctaatgata
      721 actgatggct cagcttcagg tgttagtgaa tgcagatttc ttaagattcg agagggccga
      781 ataataaaag aaatatttcc aacaggaaga gtaaaacaca ctgaggaatg cacatgcgga
      841 tttgccagca ataaaaccat agaatgtgcc tgtagagaca acaggtacac agcaaaaaga
      901 ccttttgtca aattaaacgt ggagactgat acagcagaaa taaggttgat gtgcacagat
      961 acttatttgg acacccccag accaaatgat ggaagcataa caggcccttg tgaatctgat
     1021 ggggacaaag gaagtggagg catcaaggga ggatttgttc atcaaagaat gaaatccaag
     1081 attggaaggt ggtactctcg aacgatgtct aaaactgaaa ggatggggat gggactgtat
     1141 gtcaagtatg gtggagaccc atgggctgac agtgatgccc taacttttag tggagtaatg
     1201 gtttcaatga aagaacctgg ttggtattcc tttggcttcg aaataaaaga taagaaatgc
     1261 gatgtcccct gtattgggat agagatggta catgatggtg gaaaagagac ttggcactca
     1321 gcagcaacag ccatttactg tttaatgggc tcaggacagc tgctgtggga cactgtcaca
     1381 ggtgttgaca tggctctgta a
//
LOCUS       OR150187                1401 bp    cRNA    linear   VRL 20-JUN-2023
DEFINITION  Influenza B virus (B/Beijing/2334/2022) segment 6 neuraminidase
            (NA) gene, complete cds; and NB protein (NB) gene, partial cds.
ACCESSION   OR150187
VERSION     OR150187
KEYWORDS    .
SOURCE      Influenza B virus
  ORGANISM  Influenza B virus
            Viruses; Riboviria; Orthornavirae; Negarnaviricota;
            Polyploviricotina; Insthoviricetes; Articulavirales;
            Orthomyxoviridae; Betainfluenzavirus; Betainfluenzavirus
            influenzae.
REFERENCE   1  (bases 1 to 1401)
  AUTHORS   Wang,Y.
  TITLE     Direct Submission
  JOURNAL   Submitted (20-JUN-2023) Department of Infectious Diseases, Peking
            University People's Hospital, Xizhimen South Street, Beijing
            100044, China
COMMENT     ##Assembly-Data-START##
            Sequencing Technology :: Sanger dideoxy sequencing
            ##Assembly-Data-END##
FEATURES             Location/Qualifiers
     source          1..1401
                     /organism="Influenza B virus"
                     /mol_type="viral cRNA"
                     /strain="B/Beijing/2334/2022"
                     /isolate="2334"
                     /isolation_source="nasal swab"
                     /host="Homo sapiens"
                     /db_xref="taxon:11520"
                     /segment="6"
                     /country="China: Beijing"
                     /collection_date="30-Aug-2022"
     gene            1..1401
                     /gene="NA"
     CDS             1..1401
                     /gene="NA"
                     /codon_start=1
                     /product="neuraminidase"
                     /protein_id="WJE95648"
                     /translation="MLPSTIQTLTLFLTSGGVLLSLYVSASLSYLLYSDILLKFSPTE
                     ITAPTMPLNCANASSVQAVNRSATKGVTLLLPEPEWTYPRLSCPGSTFQKALLISPHR
                     FGETKGNSAPLIIREPFVACGPNECKHFALTHYAAQPGGYYNGTRGDRNKLRHLISVK
                     LGKIPTVENSIFHMAAWSGSACHDGKEWTYIGVDGPDNNALLKVKYGEAYTDTYHSYA
                     NNILRTQESACNCIEGNCYLMITDGSASGVSECRFLKIREGRIIKEIFPTGRVKHTEE
                     CTCGFASNKTIECACRDNRYTAKRPFVKLNVETDTAEIRLMCTDTYLDTPRPNDGSIT
                     GPCESDGDEGSGGIKGGFVHQRMKSKIGRWYSRTMSKTERMGMGLYVKYGGDPWADSD
                     ALTFSGVMVSMKEPGWYSFGFEIKDKKCDVPCIGIEMVHDGGKETWHSAATAIYCLMG
                     SGQLLWDTVTGVDMAL"
     gene            <1..296
                     /gene="NB"
     CDS             <1..296
                     /gene="NB"
                     /codon_start=3
                     /product="NB protein"
                     /protein_id="WJE95647"
                     /translation="ATFNYTNINPISHIRGSIIITICVSFIIILTIFGYIAKILTNRN
                     NCTNNAIELCKRIKCSGCEPFCNKRGDTSSPRTGVDIPAFILPGLNLSESTPN"
ORIGIN      
        1 atgctacctt caactataca aacattaacc ctatttctca catcaggggg agtattatta
       61 tcactatatg tgtcagcttc attatcatac ttactatatt cggatatatt gctaaaattc
      121 tcaccaacag aaataactgc accaacaatg ccattgaatt gtgcaaacgc atcaagtgtt
      181 caggctgtga accgttctgc aacaaaaggg gtgacacttc ttctcccaga accggagtgg
      241 acatacccgc gtttatcttg cccgggctca acctttcaga aagcactcct aattagccct
      301 catagatttg gagaaaccaa aggaaactca gctcccttga taataaggga accttttgtt
      361 gcttgtggac caaatgaatg caaacacttt gctttaaccc attatgctgc ccaaccaggg
      421 ggatactaca atggaacaag aggagacaga aacaagctga ggcatctaat ttcagtcaaa
      481 ttgggcaaaa tcccaacagt agagaactcc attttccaca tggctgcatg gagcgggtcc
      541 gcgtgccatg atggtaagga atggacatat atcggagttg atggccctga caataatgca
      601 ttgctcaaag taaaatatgg agaagcatat actgacacat accattccta tgcaaacaac
      661 atcctaagaa cacaagaaag tgcctgcaat tgcatcgagg gaaattgtta tctaatgata
      721 actgatggct cagcttcagg tgttagtgaa tgcagatttc ttaagattcg agagggccga
      781 ataataaaag aaatatttcc aacaggaaga gtaaaacaca ctgaggaatg cacatgcgga
      841 tttgccagca ataaaaccat agaatgtgcc tgtagagaca acaggtacac agcaaaaaga
      901 ccttttgtca aattaaacgt ggagactgat acagcagaaa taaggttgat gtgcacagat
      961 acttatttgg acacccccag accaaatgat ggaagcataa caggcccttg tgaatctgat
     1021 ggggacgaag ggagtggagg catcaaggga ggatttgttc atcaaagaat gaaatccaag
     1081 attggaaggt ggtactctcg aacgatgtct aaaactgaaa ggatggggat gggactgtat
     1141 gtcaagtatg gtggagaccc atgggctgac agtgatgccc taacttttag tggagtaatg
     1201 gtttcaatga aagaacctgg ttggtattcc tttggcttcg aaataaaaga taagaaatgc
     1261 gatgtcccct gtattgggat agagatggta catgatggtg gaaaagagac ttggcactca
     1321 gcagcaacag ccatttactg tttaatgggc tcaggacagc tgctgtggga cactgtcaca
     1381 ggtgttgaca tggctctgta a
//
LOCUS       OR150188                1401 bp    cRNA    linear   VRL 20-JUN-2023
DEFINITION  Influenza B virus (B/Beijing/2335/2022) segment 6 neuraminidase
            (NA) gene, complete cds; and NB protein (NB) gene, partial cds.
ACCESSION   OR150188
VERSION     OR150188
KEYWORDS    .
SOURCE      Influenza B virus
  ORGANISM  Influenza B virus
            Viruses; Riboviria; Orthornavirae; Negarnaviricota;
            Polyploviricotina; Insthoviricetes; Articulavirales;
            Orthomyxoviridae; Betainfluenzavirus; Betainfluenzavirus
            influenzae.
REFERENCE   1  (bases 1 to 1401)
  AUTHORS   Wang,Y.
  TITLE     Direct Submission
  JOURNAL   Submitted (20-JUN-2023) Department of Infectious Diseases, Peking
            University People's Hospital, Xizhimen South Street, Beijing
            100044, China
COMMENT     ##Assembly-Data-START##
            Sequencing Technology :: Sanger dideoxy sequencing
            ##Assembly-Data-END##
FEATURES             Location/Qualifiers
     source          1..1401
                     /organism="Influenza B virus"
                     /mol_type="viral cRNA"
                     /strain="B/Beijing/2335/2022"
                     /isolate="2335"
                     /isolation_source="nasal swab"
                     /host="Homo sapiens"
                     /db_xref="taxon:11520"
                     /segment="6"
                     /country="China: Beijing"
                     /collection_date="30-Aug-2022"
     gene            1..1401
                     /gene="NA"
     CDS             1..1401
                     /gene="NA"
                     /codon_start=1
                     /product="neuraminidase"
                     /protein_id="WJE95650"
                     /translation="MLPSTIQTLTLFLTSGGVLLSLYVSASLSYLLYSDILLKFSPTE
                     ITAPTMPLNCANASSVQAVNRSATKGVKLLLPEPEWTYPRLSCPGSTFQKALLISPHR
                     FGETKGNSAPLIIREPFVACGPNECKHFALTHYAAQPGGYYNGTRGDRNKLRHLISVK
                     LGKIPTVENSIFHMAAWSGSACHDGKEWTYIGVDGPDNNALLKVKYGEAYTDTYHSYA
                     NNILRTQESACNCIEGNCYLMITDGSASGVSECRFLKIREGRIIKEIFPTGRVKHTEE
                     CTCGFASNKTIECACRDNRYTAKRPFVKLNVETDTAEIRLMCTDTYLDTPRPNDGSIT
                     GPCESDGDKGSGGIKGGFVHQRMKSKIGRWYSRTMSKTERMGMGLYVKYGGDPWADSD
                     ALTFSGVMVSMKEPGWYSFGFEIKDKKCDVPCIGIEMVHDGGKETWHSAATAIYCLMG
                     SGQLLWDTVTGVDMAL"
     gene            <1..296
                     /gene="NB"
     CDS             <1..296
                     /gene="NB"
                     /codon_start=3
                     /product="NB protein"
                     /protein_id="WJE95649"
                     /translation="ATFNYTNINPISHIRGSIIITICVSFIIILTIFGYIAKILTNRN
                     NCTNNAIELCKRIKCSGCEPFCNKRGETSSPRTGVDIPAFILPGLNLSESTPN"
ORIGIN      
        1 atgctacctt caactataca aacattaacc ctatttctca catcaggggg agtattatta
       61 tcactatatg tgtcagcttc attatcatac ttactatatt cggatatatt gctaaaattc
      121 tcaccaacag aaataactgc accaacaatg ccattgaatt gtgcaaacgc atcaagtgtt
      181 caggctgtga accgttctgc aacaaaaggg gtgaaacttc ttctcccaga accggagtgg
      241 acatacccgc gtttatcttg cccgggctca acctttcaga aagcactcct aattagccct
      301 catagattcg gagaaaccaa aggaaactca gctcccttga taataaggga accttttgtt
      361 gcttgtggac caaatgaatg caaacacttt gctttaaccc attatgctgc ccaaccaggg
      421 ggatactaca atggaacaag aggagacaga aacaagctga ggcatctaat ttcagtcaaa
      481 ttgggcaaaa tcccaacagt agagaactcc attttccaca tggctgcatg gagcgggtcc
      541 gcgtgccatg atggtaagga atggacatat atcggagttg atggccctga caataatgca
      601 ttgctcaaag taaaatatgg agaagcatat actgacacat accattccta tgcaaacaac
      661 atcctaagaa cacaagaaag tgcctgcaat tgcatcgagg gaaattgtta tctaatgata
      721 actgatggct cagcttcagg tgttagtgaa tgcagatttc ttaagattcg agagggccga
      781 ataataaaag aaatatttcc aacaggaaga gtaaaacaca ctgaggaatg cacatgcgga
      841 tttgccagca ataaaaccat agaatgtgcc tgtagagaca acaggtacac agcaaaaaga
      901 ccttttgtca aattaaacgt ggagactgat acagcagaaa taaggttgat gtgcacagat
      961 acttatttgg acacccccag accaaatgat ggaagcataa caggcccttg tgaatctgat
     1021 ggggacaaag ggagtggagg catcaaggga ggatttgttc atcaaagaat gaaatccaag
     1081 attggaaggt ggtactctcg aacgatgtct aaaactgaaa ggatggggat gggactgtat
     1141 gtcaagtatg gtggagaccc atgggctgac agtgatgccc taacttttag tggagtaatg
     1201 gtttcaatga aagaacctgg ttggtattcc tttggcttcg aaataaaaga taagaaatgc
     1261 gacgtcccct gtattgggat agagatggta catgatggtg gaaaagagac ttggcactca
     1321 gcagcaacag ccatttactg tttaatgggc tcaggacagc tgctgtggga cactgtcaca
     1381 ggtgttgaca tggctctgta a
//
LOCUS       OR150189                1401 bp    cRNA    linear   VRL 20-JUN-2023
DEFINITION  Influenza B virus (B/Beijing/2336/2022) segment 6 neuraminidase
            (NA) gene, complete cds; and NB protein (NB) gene, partial cds.
ACCESSION   OR150189
VERSION     OR150189
KEYWORDS    .
SOURCE      Influenza B virus
  ORGANISM  Influenza B virus
            Viruses; Riboviria; Orthornavirae; Negarnaviricota;
            Polyploviricotina; Insthoviricetes; Articulavirales;
            Orthomyxoviridae; Betainfluenzavirus; Betainfluenzavirus
            influenzae.
REFERENCE   1  (bases 1 to 1401)
  AUTHORS   Wang,Y.
  TITLE     Direct Submission
  JOURNAL   Submitted (20-JUN-2023) Department of Infectious Diseases, Peking
            University People's Hospital, Xizhimen South Street, Beijing
            100044, China
COMMENT     ##Assembly-Data-START##
            Sequencing Technology :: Sanger dideoxy sequencing
            ##Assembly-Data-END##
FEATURES             Location/Qualifiers
     source          1..1401
                     /organism="Influenza B virus"
                     /mol_type="viral cRNA"
                     /strain="B/Beijing/2336/2022"
                     /isolate="2336"
                     /isolation_source="nasal swab"
                     /host="Homo sapiens"
                     /db_xref="taxon:11520"
                     /segment="6"
                     /country="China: Beijing"
                     /collection_date="30-Aug-2022"
     gene            1..1401
                     /gene="NA"
     CDS             1..1401
                     /gene="NA"
                     /codon_start=1
                     /product="neuraminidase"
                     /protein_id="WJE95652"
                     /translation="MLPSTIQTLTLFLTSGGVLLSLYVSASLSYLLYSDILLKFSPTE
                     ITAPTMPLNYANASSVQAVNRSATKGVTLLLPEPEWTYPRLSCPGSTFQKALLISPHR
                     FGETKGNSAPLIIREPFVACGPNECKHFALTHYAAQPGGYYNGTRGDRNKLRHLISVK
                     LGKIPTVENSIFHMAAWSGSACHDGKEWTYIGVDGPDNNALLKVKYGEAYTDTYHSYA
                     NNILRTQESACNCIEGNCYLMITDGSASGVSECRFLKIREGRIIKEIFPTGRVKHTEE
                     CTCGFASNKTIECACRDNRYTAKRPFVKLNVETDTAEIRLMCTDTYLDTPRPNDGSIT
                     GPCESDGDKGSGGIKGGFVHQRMKSKIGRWYSRTMSKTERMGMGLYVKYGGDPWADSD
                     ALTFSGVMVSMKEPGWYSFGFEIKDKKCDVPCIGIEMVHDGGKETWHSAATAIYCLMG
                     SGQLLWDTVTGVDMAL"
     gene            <1..296
                     /gene="NB"
     CDS             <1..296
                     /gene="NB"
                     /codon_start=3
                     /product="NB protein"
                     /protein_id="WJE95651"
                     /translation="ATFNYTNINPISHLRGSIIITICVSFIIILTIFGYIAKILTNRN
                     NCTNNAIELCKRIKCSGCEPFCNKRGDTSSPRTGVDIPAFILPGLNLSESTPN"
ORIGIN      
        1 atgctacctt caactataca aacattaacc ctatttctca cctcaggggg agtattatta
       61 tcactatatg tgtcagcttc attatcatac ttactatatt cggatatatt gctaaaattc
      121 tcaccaacag aaataactgc accaacaatg ccattgaatt atgcaaacgc atcaagtgtt
      181 caggctgtga accgttctgc aacaaaaggg gtgacacttc ttctcccaga accggagtgg
      241 acatacccgc gtttatcttg cccgggctca acctttcaga aagcactcct aattagccct
      301 catagattcg gagaaaccaa aggaaactca gctcccttga taataaggga accttttgtt
      361 gcttgtggac caaatgaatg caaacacttt gctttaaccc attatgctgc ccaaccaggg
      421 ggatactaca atggaacaag aggagacaga aacaagctga ggcatctaat ttcagtcaaa
      481 ttgggcaaaa tcccaacagt agagaactcc attttccaca tggctgcatg gagcgggtcc
      541 gcgtgccatg atggtaagga atggacatat atcggagttg atggccctga caataatgca
      601 ttgctcaaag taaaatatgg agaagcatat actgacacat accattccta tgcaaacaac
      661 atcctaagaa cacaagaaag tgcctgcaat tgcatcgagg gaaattgtta tctaatgata
      721 actgatggct cagcttcagg tgttagtgaa tgcagatttc ttaagattcg agagggccga
      781 ataataaaag aaatatttcc aacaggaaga gtaaaacaca ctgaggaatg cacatgcgga
      841 tttgccagca ataaaaccat agaatgtgcc tgtagagaca acaggtacac agcaaaaaga
      901 ccttttgtca aattaaacgt ggagactgat acagcagaaa taaggttgat gtgcacagat
      961 acttatttgg acacccccag accaaatgat ggaagcataa caggcccttg tgaatctgat
     1021 ggggacaaag ggagtggagg catcaaggga ggatttgttc atcaaagaat gaaatccaag
     1081 attggaaggt ggtactctcg aacgatgtct aaaactgaaa ggatggggat gggactgtat
     1141 gtcaagtatg gtggagaccc atgggctgac agtgatgccc taacttttag tggagtaatg
     1201 gtttcaatga aagaacctgg ttggtattcc tttggcttcg aaataaaaga taagaaatgc
     1261 gatgtcccct gtattgggat agagatggta catgatggtg gaaaagagac ttggcactca
     1321 gcagcaacag ccatttactg tttaatgggc tcaggacagc tgctgtggga cactgtcaca
     1381 ggtgttgaca tggctctgta a
//
LOCUS       OR150190                1401 bp    cRNA    linear   VRL 20-JUN-2023
DEFINITION  Influenza B virus (B/Beijing/2337/2022) segment 6 neuraminidase
            (NA) gene, complete cds; and NB protein (NB) gene, partial cds.
ACCESSION   OR150190
VERSION     OR150190
KEYWORDS    .
SOURCE      Influenza B virus
  ORGANISM  Influenza B virus
            Viruses; Riboviria; Orthornavirae; Negarnaviricota;
            Polyploviricotina; Insthoviricetes; Articulavirales;
            Orthomyxoviridae; Betainfluenzavirus; Betainfluenzavirus
            influenzae.
REFERENCE   1  (bases 1 to 1401)
  AUTHORS   Wang,Y.
  TITLE     Direct Submission
  JOURNAL   Submitted (20-JUN-2023) Department of Infectious Diseases, Peking
            University People's Hospital, Xizhimen South Street, Beijing
            100044, China
COMMENT     ##Assembly-Data-START##
            Sequencing Technology :: Sanger dideoxy sequencing
            ##Assembly-Data-END##
FEATURES             Location/Qualifiers
     source          1..1401
                     /organism="Influenza B virus"
                     /mol_type="viral cRNA"
                     /strain="B/Beijing/2337/2022"
                     /isolate="2337"
                     /isolation_source="nasal swab"
                     /host="Homo sapiens"
                     /db_xref="taxon:11520"
                     /segment="6"
                     /country="China: Beijing"
                     /collection_date="30-Aug-2022"
     gene            1..1401
                     /gene="NA"
     CDS             1..1401
                     /gene="NA"
                     /codon_start=1
                     /product="neuraminidase"
                     /protein_id="WJE95654"
                     /translation="MLPSPIQTLTLFLTSGGVLLSLYVSASLSYLLYSGILLKFSPTE
                     ITAPTMQLDCANASNVQAVNSSATKGVTLLLPEPEWTYPRLSCPGSTFQKALLISPHR
                     FGETKGNSAPLIIREPFVACGPNECKHFALTHYAAQPGGYYNGTRGDRNKLRHLISVK
                     LGKIPTVENSIFHMAAWSGSACHDGKEWTYIGVDGPDNNALLKVKYGEAYTDTYHSYA
                     NNILRTQESACNCIGGNCYLMITDGSASGVSECRFLKIREGRIIKEIFPTGRVKHTEE
                     CTCGFASNKTIECACRDNRYTAKRPFIKLNVETDTAEIRLMCTDTYLDTPRPNDGSIT
                     GPCESDGDEGSGGIKGGFVHQRMKSKIGRWYSRTMSKTERMGMGLYVKYGGDPWADSD
                     ALTFSGVMVSMKEPGWYSFGFEIKDKKCDVPCIGIEMVHDGGKETWHSAATAIYCLMG
                     SGQLLWDTVTGVDMAL"
     gene            <1..296
                     /gene="NB"
     CDS             <1..296
                     /gene="NB"
                     /codon_start=3
                     /product="NB protein"
                     /protein_id="WJE95653"
                     /translation="ATFTYTNVNPISHIRGSIIITICVSFIIILTIFGYIAKILTNRN
                     NCTNNAIGLCKRIKCSGCEQFCNKRGDTSSPRTGVDIPAFILPGLNLSESTPN"
ORIGIN      
        1 atgctacctt cacctataca aacgttaacc ctatttctca catcaggggg agtattatta
       61 tcactatatg tgtcagcttc attatcatac ttactatatt cgggtatatt gctaaaattc
      121 tcaccaacag aaataactgc accaacaatg caattggatt gtgcaaacgc atcaaatgtt
      181 caggctgtga acagttctgc aacaaaaggg gtgacacttc ttctcccaga accggagtgg
      241 acatacccgc gtttatcttg cccgggctca acctttcaga aagcactcct aattagccct
      301 catagattcg gagaaaccaa aggaaactca gctcccttga taataagaga accttttgtt
      361 gcttgtggac caaatgaatg caaacacttt gctttaaccc attatgctgc ccaaccaggg
      421 ggatactaca atggaacaag aggagacaga aacaagctga ggcatctaat ttcagtcaaa
      481 ttgggcaaaa tcccaacagt agagaactcc attttccaca tggcagcatg gagcgggtcc
      541 gcgtgccatg atggtaagga atggacatat atcggagttg atggccctga caataatgca
      601 ttgctcaaag taaaatatgg agaagcatat actgacacat accattccta tgcaaacaac
      661 atcctaagaa cacaagaaag tgcctgcaat tgcatcgggg gaaattgtta tctaatgata
      721 actgatggct cagcttcagg tgttagtgaa tgcagatttc ttaagattcg agagggccga
      781 ataataaaag aaatatttcc aacaggaaga gtaaaacaca ctgaggaatg cacatgcgga
      841 tttgccagca ataaaaccat agaatgtgcc tgtagagaca acaggtacac agcaaaaaga
      901 ccttttatca aattaaacgt ggagactgat acagcagaaa taaggttgat gtgcacagat
      961 acttatttgg acacccccag accaaatgat ggaagcataa ctggcccttg tgaatctgat
     1021 ggggacgaag ggagtggagg catcaaggga ggatttgttc atcaaagaat gaaatccaag
     1081 attggaaggt ggtactctcg aacgatgtct aaaactgaaa ggatggggat gggactgtat
     1141 gtcaagtatg gtggagaccc atgggctgac agtgatgccc taacttttag tggagtaatg
     1201 gtttcaatga aagaacctgg ttggtattcc tttggcttcg aaataaaaga taagaaatgc
     1261 gatgtcccct gtattgggat agagatggta catgatggtg gaaaagagac ttggcactca
     1321 gcagcaacag ccatttactg tttaatgggc tcaggacagc tgttgtggga cactgtcaca
     1381 ggtgttgaca tggctctgta a
//
LOCUS       OR150191                1401 bp    cRNA    linear   VRL 20-JUN-2023
DEFINITION  Influenza B virus (B/Beijing/2338/2022) segment 6 neuraminidase
            (NA) gene, complete cds; and NB protein (NB) gene, partial cds.
ACCESSION   OR150191
VERSION     OR150191
KEYWORDS    .
SOURCE      Influenza B virus
  ORGANISM  Influenza B virus
            Viruses; Riboviria; Orthornavirae; Negarnaviricota;
            Polyploviricotina; Insthoviricetes; Articulavirales;
            Orthomyxoviridae; Betainfluenzavirus; Betainfluenzavirus
            influenzae.
REFERENCE   1  (bases 1 to 1401)
  AUTHORS   Wang,Y.
  TITLE     Direct Submission
  JOURNAL   Submitted (20-JUN-2023) Department of Infectious Diseases, Peking
            University People's Hospital, Xizhimen South Street, Beijing
            100044, China
COMMENT     ##Assembly-Data-START##
            Sequencing Technology :: Sanger dideoxy sequencing
            ##Assembly-Data-END##
FEATURES             Location/Qualifiers
     source          1..1401
                     /organism="Influenza B virus"
                     /mol_type="viral cRNA"
                     /strain="B/Beijing/2338/2022"
                     /isolate="2338"
                     /isolation_source="nasal swab"
                     /host="Homo sapiens"
                     /db_xref="taxon:11520"
                     /segment="6"
                     /country="China: Beijing"
                     /collection_date="30-Aug-2022"
     gene            1..1401
                     /gene="NA"
     CDS             1..1401
                     /gene="NA"
                     /codon_start=1
                     /product="neuraminidase"
                     /protein_id="WJE95656"
                     /translation="MLPSTIQTLTLFLTSGGVLLSLYVSASLSYLLYSDILLKFSPTE
                     ITAPTMPLNCANASSVQAVNRSATKGVTLLLPEPEWTYPRLSCPGSTFQKALLISPHR
                     FGETKGNSAPLIIREPFVACGPNECKHFALTHYAAQPGGYYNGTRGDRNKLRHLISVK
                     LGKIPTVENSIFHMAAWSGSACHDGKEWTYIGVDGPDNNALLKVKYGEAYTDTYHSYA
                     NNILRTQESACNCIEGNCYLMITDGSASGVSECRFLKIREGRIIKEIFPTGRIKHTEE
                     CTCGFASNKTIECACRDNRYTAKRPFVKLNVETDTAEIRLMCTDTYLDTPRPNDGSIT
                     GPCESDGDKGSGGIKGGFVHQRMKSKIGRWYSRTMSNTERMGMGLYVKYGGDPWADSD
                     ALTFSGVMVSMKEPGWYSFGFEIKDKKCDVPCIGIEMVHDGGKETWHSAATAIYCLMG
                     SGQLLWDTVTGVDMAL"
     gene            <1..296
                     /gene="NB"
     CDS             <1..296
                     /gene="NB"
                     /codon_start=3
                     /product="NB protein"
                     /protein_id="WJE95655"
                     /translation="ATFNYTNINPISHIRGSIIITICVSFIIILTIFGYIAKILTNRN
                     NCTNNAIELCKRIKCSGCEPFCNKRGDTSSPRTGVDIPAFILPGLNLSESTPN"
ORIGIN      
        1 atgctacctt caactataca aacattaacc ctatttctca catcaggggg agtattatta
       61 tcactatatg tgtcagcttc attatcatac ttactatatt cggatatatt gctaaaattc
      121 tcaccaacag aaataactgc accaacaatg ccattgaatt gtgcaaacgc atcaagtgtt
      181 caggctgtga accgttctgc aacaaaaggg gtgacacttc ttctcccaga accggagtgg
      241 acatacccgc gtttatcttg cccgggctca acctttcaga aagcactcct aattagccct
      301 catagattcg gagaaaccaa aggaaactca gctcccttga taataaggga accttttgtt
      361 gcttgtggac caaatgaatg caaacacttt gctttaaccc attatgctgc ccaaccaggg
      421 ggatactaca atggaacaag aggagacaga aacaagctga ggcatctaat ttcagtcaaa
      481 ttgggaaaaa tcccaacagt agagaactcc attttccaca tggctgcatg gagcgggtcc
      541 gcgtgccatg atggtaagga atggacatat atcggagttg atggccctga caataatgca
      601 ttgctcaaag taaaatatgg agaagcatat actgacacat accattccta tgcaaacaac
      661 atcctaagaa cacaagaaag tgcctgcaat tgcatcgagg gaaattgtta tctaatgata
      721 actgatggct cagcttcagg tgttagtgaa tgcagatttc ttaagattcg agagggccga
      781 ataataaaag aaatatttcc aacaggaaga ataaaacaca ctgaggaatg cacatgcgga
      841 tttgccagca ataaaaccat agaatgtgcc tgtagagaca acaggtacac agcaaaaaga
      901 ccttttgtca aattaaacgt ggagactgat acagcagaaa taaggttgat gtgcacagat
      961 acttatttgg acacccccag accaaatgat ggaagcataa caggcccttg tgaatctgat
     1021 ggggacaaag ggagtggagg catcaaggga ggatttgttc atcaaagaat gaaatccaag
     1081 attggaaggt ggtactctcg aacgatgtct aacactgaaa ggatggggat gggactgtat
     1141 gtcaagtatg gtggagaccc atgggctgac agtgatgccc taacttttag tggagtaatg
     1201 gtttcaatga aagaacctgg ttggtattcc tttggcttcg aaataaaaga taagaaatgt
     1261 gatgtcccct gtattgggat agagatggta catgatggtg gaaaagagac ttggcactca
     1321 gcagcaacag ccatttactg tttaatgggc tcaggacagc tgctgtggga cactgtcaca
     1381 ggtgttgaca tggctctgta a
//
LOCUS       OR150192                1401 bp    cRNA    linear   VRL 20-JUN-2023
DEFINITION  Influenza B virus (B/Beijing/2339/2022) segment 6 neuraminidase
            (NA) gene, complete cds; and NB protein (NB) gene, partial cds.
ACCESSION   OR150192
VERSION     OR150192
KEYWORDS    .
SOURCE      Influenza B virus
  ORGANISM  Influenza B virus
            Viruses; Riboviria; Orthornavirae; Negarnaviricota;
            Polyploviricotina; Insthoviricetes; Articulavirales;
            Orthomyxoviridae; Betainfluenzavirus; Betainfluenzavirus
            influenzae.
REFERENCE   1  (bases 1 to 1401)
  AUTHORS   Wang,Y.
  TITLE     Direct Submission
  JOURNAL   Submitted (20-JUN-2023) Department of Infectious Diseases, Peking
            University People's Hospital, Xizhimen South Street, Beijing
            100044, China
COMMENT     ##Assembly-Data-START##
            Sequencing Technology :: Sanger dideoxy sequencing
            ##Assembly-Data-END##
FEATURES             Location/Qualifiers
     source          1..1401
                     /organism="Influenza B virus"
                     /mol_type="viral cRNA"
                     /strain="B/Beijing/2339/2022"
                     /isolate="2339"
                     /isolation_source="nasal swab"
                     /host="Homo sapiens"
                     /db_xref="taxon:11520"
                     /segment="6"
                     /country="China: Beijing"
                     /collection_date="30-Aug-2022"
     gene            1..1401
                     /gene="NA"
     CDS             1..1401
                     /gene="NA"
                     /codon_start=1
                     /product="neuraminidase"
                     /protein_id="WJE95658"
                     /translation="MLPSTIQTLTLFLTSGGVLLSLYVSASLSYLLYSDILLKFSPTE
                     ITAPTMPLNCANASSVQAVNRSATKGVTLLLPEPEWTYPRLSCPGSIFQKALLISPHR
                     FGETKGNSAPLIIREPFVACGPNECKHFALTHYAAQPGGYYNGTRGDRNKLRHLISVK
                     LGKIPTVENSIFHMAAWSGSACHDGKEWTYIGVDGPDNNALLKVKYGEAYTDTYHSYA
                     NNILRTQESACNCIEGNCYLMITDGSASGVSECRFLKIREGRIIKEIFPTGRVKHTEE
                     CTCGFASNKTIECACRDNRYTAKRPFVKLNVETDTAEIRLMCTDTYLDTPRPNDGSIT
                     GPCESDGDEGSGGIKGGFVHQRMKSKIGRWYSRTMSKTERMGMGLYVKYGGDPWADSD
                     ALTFSGVMVSMKEPGWYSFGFEIKDKKCDVPCIGIEMVHDGGKETWHSAATAIYCLMG
                     SGQLLWDTVTGVDMAL"
     gene            <1..296
                     /gene="NB"
     CDS             <1..296
                     /gene="NB"
                     /codon_start=3
                     /product="NB protein"
                     /protein_id="WJE95657"
                     /translation="ATFNYTNINPISHIRGSIIITICVSFIIILTIFGYIAKILTNRN
                     NCTNNAIELCKRIKCSSCEPFCNKRGDTSSPRTGVDIPAFILPGLNLSESTPN"
ORIGIN      
        1 atgctacctt caactataca aacattaacc ctatttctca catcaggggg agtattatta
       61 tcactatatg tgtcagcttc attatcatac ttactatatt cggatatatt gctaaaattc
      121 tcaccaacag aaataactgc accaacaatg ccattgaatt gtgcaaacgc atcaagtgtt
      181 caagctgtga accgttctgc aacaaaaggg gtgacacttc ttctcccaga accggagtgg
      241 acatacccgc gtttatcttg cccgggctca atctttcaga aagcactcct aattagccct
      301 catagatttg gagaaaccaa aggaaactca gctcccttga taataaggga accttttgtt
      361 gcttgtggac caaatgaatg caaacacttt gctttaaccc attatgctgc ccaaccaggg
      421 ggatactaca atggaacaag aggagacaga aacaagctga ggcatctaat ttcagtcaaa
      481 ttgggcaaaa tcccaacagt agagaactcc attttccaca tggctgcatg gagcgggtcc
      541 gcgtgccatg atggtaagga atggacatat atcggagttg atggccctga caataatgca
      601 ttgctcaaag taaaatatgg agaagcatat actgacacat accattccta tgcaaacaac
      661 atcctaagaa cacaagaaag tgcctgcaat tgcatcgagg gaaattgtta tctaatgata
      721 actgatggct cagcttcagg tgttagtgaa tgcagatttc ttaagattcg agagggccga
      781 ataataaaag aaatatttcc aacaggaaga gtaaaacaca ctgaggaatg cacatgcgga
      841 tttgccagca ataaaaccat agaatgtgcc tgtagagaca acaggtacac agcaaaaaga
      901 ccttttgtca aattaaacgt ggagactgat acagcagaaa taaggttgat gtgcacagat
      961 acttatttgg acacccccag accaaatgat ggaagcataa caggcccttg tgaatctgat
     1021 ggggacgaag ggagtggagg catcaaggga ggatttgttc atcaaagaat gaaatccaag
     1081 attggaaggt ggtactctcg aacgatgtct aaaactgaaa ggatggggat gggactgtat
     1141 gtcaagtatg gtggagaccc atgggctgac agtgatgccc taacttttag tggagtaatg
     1201 gtttcaatga aagaacctgg ttggtattcc tttggcttcg aaataaaaga taagaaatgc
     1261 gatgtcccct gtattgggat agagatggta catgatggtg gaaaagagac ttggcactca
     1321 gcagcaacag ccatttactg tttaatgggc tcaggacagc tgctgtggga cactgtcaca
     1381 ggtgttgaca tggctctgta a
//
LOCUS       OR150193                1401 bp    cRNA    linear   VRL 20-JUN-2023
DEFINITION  Influenza B virus (B/Beijing/2340/2022) segment 6 neuraminidase
            (NA) gene, complete cds; and NB protein (NB) gene, partial cds.
ACCESSION   OR150193
VERSION     OR150193
KEYWORDS    .
SOURCE      Influenza B virus
  ORGANISM  Influenza B virus
            Viruses; Riboviria; Orthornavirae; Negarnaviricota;
            Polyploviricotina; Insthoviricetes; Articulavirales;
            Orthomyxoviridae; Betainfluenzavirus; Betainfluenzavirus
            influenzae.
REFERENCE   1  (bases 1 to 1401)
  AUTHORS   Wang,Y.
  TITLE     Direct Submission
  JOURNAL   Submitted (20-JUN-2023) Department of Infectious Diseases, Peking
            University People's Hospital, Xizhimen South Street, Beijing
            100044, China
COMMENT     ##Assembly-Data-START##
            Sequencing Technology :: Sanger dideoxy sequencing
            ##Assembly-Data-END##
FEATURES             Location/Qualifiers
     source          1..1401
                     /organism="Influenza B virus"
                     /mol_type="viral cRNA"
                     /strain="B/Beijing/2340/2022"
                     /isolate="2340"
                     /isolation_source="nasal swab"
                     /host="Homo sapiens"
                     /db_xref="taxon:11520"
                     /segment="6"
                     /country="China: Beijing"
                     /collection_date="30-Aug-2022"
     gene            1..1401
                     /gene="NA"
     CDS             1..1401
                     /gene="NA"
                     /codon_start=1
                     /product="neuraminidase"
                     /protein_id="WJE95660"
                     /translation="MLPSTIQTLTLFLTSGGVLLSLYVSASLSYLLYSDILLKFSPTE
                     ITAPTMPLNCANASSVQAVNRSATKGVTLLLPEPEWTYPRLSCPGSTFQKALLISPHR
                     FGETKGNSAPLIIREPFVACGPNECKHFALTHYAAQPGGYYNGTRGDRNKLRHLISVK
                     LGKIPTVENSIFHMAAWSGSACHDGKEWTYIGVDGPDNNALLKVKYGEAYTDTYHSYA
                     NNILRTQESACNCIEGNCYLMITDGSASGVSECRFLKIREGRIIKEIFPTGRVKHTEE
                     CTCGFASNKTIECACRDNRYTAKRPFVKLNVETDTAEIRLMCTDTYLDTPRPNDGSIT
                     GPCESDGDKGSGGIKGGFVHQRMKSKIGRWYSRTMSKTERMGMGLYVKYGGDPWADSD
                     ALTFSGVMVSMKEPGWYSFGFEIKDKKCDVPCIGIEMVHDGGKETWHSAATAIYCLMG
                     SGQLLWDTVTGVDMAL"
     gene            <1..296
                     /gene="NB"
     CDS             <1..296
                     /gene="NB"
                     /codon_start=3
                     /product="NB protein"
                     /protein_id="WJE95659"
                     /translation="ATFNYTNINPISHIRGSIIITICVSFIIILTIFGYIAKILTNRN
                     NCTNNAIELCKRIKCSGCEPFCNKRGDTSSPRTGVDIPAFILPGLNLSESTPN"
ORIGIN      
        1 atgctacctt caactataca aacattaacc ctatttctca catcaggggg agtattatta
       61 tcactatatg tgtcagcttc attatcatac ttactatatt cggatatatt gctaaaattc
      121 tcaccaacag aaataactgc accaacaatg ccattgaatt gtgcaaacgc atcaagtgtt
      181 caggctgtga accgttctgc aacaaaaggg gtgacacttc ttctcccaga accggagtgg
      241 acatacccgc gtttatcttg cccgggctca acctttcaga aagcactcct aattagccct
      301 catcgattcg gagaaaccaa aggaaactca gctcccttga taataaggga accttttgtt
      361 gcttgtggac caaatgaatg caaacacttt gctttaaccc attatgctgc ccaaccaggg
      421 ggatactaca atggaacaag aggagacaga aacaagctga ggcatctaat ttcagtcaaa
      481 ttgggcaaaa tcccaacagt agagaactcc attttccaca tggctgcatg gagcgggtcc
      541 gcgtgccatg atggtaagga atggacatat atcggagttg atggccctga caataatgca
      601 ttgctcaaag taaaatatgg agaagcatat actgacacat accattccta tgcaaacaac
      661 atcctaagaa cacaagaaag tgcctgcaat tgcatcgagg gaaattgtta tctaatgata
      721 actgatggct cagcttcagg tgttagtgaa tgcagatttc ttaagattcg agagggccga
      781 ataataaaag aaatatttcc aacaggaaga gtaaaacaca ctgaggaatg cacatgcgga
      841 tttgccagca ataaaaccat agaatgtgcc tgtagagaca acaggtacac agcaaaaaga
      901 ccttttgtca aattaaacgt ggagactgat acagcagaaa taaggttgat gtgcacagat
      961 acttatttgg acacccccag accaaacgat ggaagcataa caggcccttg tgaatctgat
     1021 ggggacaaag ggagtggagg catcaaggga ggatttgttc atcaaagaat gaaatccaag
     1081 attggaaggt ggtactctcg aacgatgtct aaaactgaaa ggatggggat gggactgtat
     1141 gtcaagtatg gtggagaccc atgggctgac agtgatgccc taacttttag tggagtaatg
     1201 gtttcaatga aagaacctgg ttggtattcc tttggcttcg aaataaaaga taagaaatgc
     1261 gatgtcccct gtattgggat agagatggta catgatggtg gaaaagagac ttggcactca
     1321 gcagcaacag ccatttactg tttaatgggc tcaggacagc tgctgtggga cactgtcaca
     1381 ggtgttgaca tggctctgta a
//
LOCUS       OR150194                1401 bp    cRNA    linear   VRL 20-JUN-2023
DEFINITION  Influenza B virus (B/Beijing/2341/2022) segment 6 neuraminidase
            (NA) gene, complete cds; and NB protein (NB) gene, partial cds.
ACCESSION   OR150194
VERSION     OR150194
KEYWORDS    .
SOURCE      Influenza B virus
  ORGANISM  Influenza B virus
            Viruses; Riboviria; Orthornavirae; Negarnaviricota;
            Polyploviricotina; Insthoviricetes; Articulavirales;
            Orthomyxoviridae; Betainfluenzavirus; Betainfluenzavirus
            influenzae.
REFERENCE   1  (bases 1 to 1401)
  AUTHORS   Wang,Y.
  TITLE     Direct Submission
  JOURNAL   Submitted (20-JUN-2023) Department of Infectious Diseases, Peking
            University People's Hospital, Xizhimen South Street, Beijing
            100044, China
COMMENT     ##Assembly-Data-START##
            Sequencing Technology :: Sanger dideoxy sequencing
            ##Assembly-Data-END##
FEATURES             Location/Qualifiers
     source          1..1401
                     /organism="Influenza B virus"
                     /mol_type="viral cRNA"
                     /strain="B/Beijing/2341/2022"
                     /isolate="2341"
                     /isolation_source="nasal swab"
                     /host="Homo sapiens"
                     /db_xref="taxon:11520"
                     /segment="6"
                     /country="China: Beijing"
                     /collection_date="30-Aug-2022"
     gene            1..1401
                     /gene="NA"
     CDS             1..1401
                     /gene="NA"
                     /codon_start=1
                     /product="neuraminidase"
                     /protein_id="WJE95662"
                     /translation="MLPSTIQTLTLFLTSGGVLLSLYVSASLSYLLYSDILLKFSPTE
                     ITAPTMPLNCANASSVQAVNRSATKGVTLLLPEPEWTYPRLSCPGSTFQKALLISPHR
                     FGETKGNSAPLIIREPFVACGPNECKHFALTHYAAQPGGYYNGTRGDRNKLRHLISVK
                     LGKIPTVENSIFHMAAWSGSACHDGKEWTYIGVDGPDNNALLKVKYGEAYTDTYHSYA
                     NNILRTQESACNCIEGNCYLMITDGSASGVSECRFLKIREGRIIKEIFPTGRVKHTEE
                     CTCGFASNKTIECACRDNRYTAKRPFVKLNVETDTAEIRLMCTDTYLDTPRPNDGSIT
                     GPCESDGDEGSGGIKGGFVHQRMKSKIGRWYSRTMSKTERMGMGLYVKYGGDPWADSD
                     ALTFSGVMVSMKEPGWYSFGFEIKDKKCDVPCIGIEMVHDGGKETWHSAATAIYCLMG
                     SGQLLWDTVTGVDMAL"
     gene            <1..296
                     /gene="NB"
     CDS             <1..296
                     /gene="NB"
                     /codon_start=3
                     /product="NB protein"
                     /protein_id="WJE95661"
                     /translation="ATFNYTNINPISHIRGSIIITICVSFIVILTIFGYIAKILTNRN
                     NCTNNAIELCKRIKCSGCEPFCNKRGDTSSPRTGVDIPAFILPGLNLSESTPN"
ORIGIN      
        1 atgctacctt caactataca aacattaacc ctatttctca catcaggggg agtattatta
       61 tcactatatg tgtcagcttc attgtcatac ttactatatt cggatatatt gctaaaattc
      121 tcaccaacag aaataactgc accaacaatg ccattgaatt gtgcaaacgc atcaagtgtt
      181 caggctgtga accgttctgc aacaaaaggg gtgacacttc ttctcccaga accggagtgg
      241 acatacccgc gtttatcttg cccgggctca acctttcaga aagcactcct aattagccct
      301 catagattcg gagaaaccaa aggaaactca gctcccttga taataaggga accttttgtt
      361 gcttgtggac caaatgaatg caaacacttt gctttaaccc attatgctgc ccaaccaggg
      421 ggatactaca atggaacaag aggagacaga aacaagctga ggcatctaat ttcagtcaaa
      481 ttgggcaaaa tcccaacagt agagaactcc attttccaca tggctgcatg gagcgggtcc
      541 gcgtgccatg atggtaagga atggacatat atcggagttg atggccctga caataatgca
      601 ttgctcaaag taaaatatgg agaagcatat actgacacat accattccta tgcaaacaac
      661 atcctaagaa cacaagaaag tgcctgcaat tgcatcgagg gaaattgtta tctaatgata
      721 actgatggct cagcttcagg tgttagtgaa tgcagatttc ttaagattcg agagggccga
      781 ataataaaag aaatatttcc aacaggaaga gtaaaacaca ctgaggaatg cacatgcgga
      841 tttgccagca ataaaaccat agaatgtgcc tgtagagaca acaggtacac agcaaaaaga
      901 ccttttgtca aattaaacgt ggagactgat acagcagaaa taaggttgat gtgcacagat
      961 acttatttgg acacccccag accaaatgat ggaagcataa caggcccttg tgaatctgat
     1021 ggagacgaag ggagtggagg aatcaaggga ggatttgttc atcaaagaat gaaatccaag
     1081 attggaaggt ggtactctcg aacgatgtct aaaactgaaa ggatggggat gggactgtat
     1141 gtcaagtatg gtggagaccc atgggctgac agtgatgccc taacttttag tggagtaatg
     1201 gtttcaatga aagaacctgg ttggtattcc tttggcttcg aaataaaaga taagaaatgc
     1261 gatgtcccct gtattgggat agagatggta catgatggtg gaaaagagac ttggcactca
     1321 gcagcaacag ccatttactg tttaatgggc tcaggacagc tgctgtggga cactgtcaca
     1381 ggtgttgaca tggctctgta a
//
LOCUS       OR150195                1401 bp    cRNA    linear   VRL 20-JUN-2023
DEFINITION  Influenza B virus (B/Beijing/2342/2022) segment 6 neuraminidase
            (NA) gene, complete cds; and NB protein (NB) gene, partial cds.
ACCESSION   OR150195
VERSION     OR150195
KEYWORDS    .
SOURCE      Influenza B virus
  ORGANISM  Influenza B virus
            Viruses; Riboviria; Orthornavirae; Negarnaviricota;
            Polyploviricotina; Insthoviricetes; Articulavirales;
            Orthomyxoviridae; Betainfluenzavirus; Betainfluenzavirus
            influenzae.
REFERENCE   1  (bases 1 to 1401)
  AUTHORS   Wang,Y.
  TITLE     Direct Submission
  JOURNAL   Submitted (20-JUN-2023) Department of Infectious Diseases, Peking
            University People's Hospital, Xizhimen South Street, Beijing
            100044, China
COMMENT     ##Assembly-Data-START##
            Sequencing Technology :: Sanger dideoxy sequencing
            ##Assembly-Data-END##
FEATURES             Location/Qualifiers
     source          1..1401
                     /organism="Influenza B virus"
                     /mol_type="viral cRNA"
                     /strain="B/Beijing/2342/2022"
                     /isolate="2342"
                     /isolation_source="nasal swab"
                     /host="Homo sapiens"
                     /db_xref="taxon:11520"
                     /segment="6"
                     /country="China: Beijing"
                     /collection_date="30-Aug-2022"
     gene            1..1401
                     /gene="NA"
     CDS             1..1401
                     /gene="NA"
                     /codon_start=1
                     /product="neuraminidase"
                     /protein_id="WJE95664"
                     /translation="MLPSTIQTLTLFLTSGGVLLSLYVSASLSYLLYSDILLKFSPTE
                     ITAPTMPLNCANASSVQAVNRSATKGVTLLLPEPEWTYPRLSCPGSTFQKALLISPHR
                     FGETKGNSAPLIIREPFVACGPNECKHFALTHYAAQPGGYYNGTRGDRNKLRHLISVK
                     LGKIPTVENSIFHMAAWSGSACHDGKEWTYIGVDGPDNNALLKVKYGEAYTDTYHSYA
                     NNILRTQESACNCIEGNCYLMITDGSASGVSECRFLKIREGRIIKEIFPTGRVKHTEE
                     CTCGFASNKTIECACRDNRYTAKRPFVKLNVETDTAEIRLMCTDTYLDTPRPNDGSIT
                     GPCESDGDKGSGGIKGGFVHQRMKSKIGRWYSRTMSKTERMGMGLYVKYGGDPWADSD
                     ALTFSGVMVSMKEPGWYSFGFEIKDKKCDVPCIGIEMVHDGGKETWHSAATAIYCLMG
                     SGQLLWDTVTGVDMAL"
     gene            <1..296
                     /gene="NB"
     CDS             <1..296
                     /gene="NB"
                     /codon_start=3
                     /product="NB protein"
                     /protein_id="WJE95663"
                     /translation="ATFNYTNINPISHIRGSIVITICVSFIIILTIFGYIAKILTNRN
                     NCTNNAIELCKRIKCSGCEPFCNKRGDTSSPRTGVDIPAFILPGLNLSESTPN"
ORIGIN      
        1 atgctacctt caactataca aacattaacc ctatttctca catcaggggg agtattgtta
       61 tcactatatg tgtcagcttc attatcatac ttactatatt cggatatatt gctaaaattc
      121 tcaccaacag aaataactgc accaacaatg ccattgaatt gtgcaaacgc atcaagtgtt
      181 caggctgtga accgttctgc aacaaaaggg gtgacacttc ttctcccaga accggagtgg
      241 acatacccgc gtttatcttg cccgggctca acctttcaga aagcactcct aattagccct
      301 catagattcg gagaaaccaa aggaaactca gctcccttga taataaggga accttttgtt
      361 gcttgtggac caaatgaatg caaacacttt gctttaaccc attatgctgc ccaaccaggg
      421 ggatactaca atggaacaag aggagacaga aacaagctga ggcatctaat ttcagtcaaa
      481 ttgggcaaaa tcccaacagt agagaactcc attttccaca tggctgcatg gagcgggtcc
      541 gcgtgccatg atggtaagga atggacatat atcggagttg atggccctga caataatgca
      601 ttgctcaaag taaaatatgg agaagcatat actgacacat accattccta tgcaaacaac
      661 atcctaagaa cacaagaaag tgcctgcaat tgcatcgagg gaaattgtta tctaatgata
      721 actgatggct cagcttcagg tgttagtgaa tgcagatttc ttaagattcg agagggccga
      781 ataataaaag aaatatttcc aacaggaaga gtaaaacaca ctgaggaatg cacatgcgga
      841 tttgccagca ataaaaccat agaatgtgcc tgtagagaca acaggtacac agcaaaaaga
      901 ccttttgtca aattaaacgt ggagactgat acagcagaaa taaggttgat gtgcacagat
      961 acttatttgg acacccccag accaaatgat ggaagcataa caggcccttg tgaatctgat
     1021 ggggacaaag ggagtggagg catcaaggga ggatttgttc atcaaagaat gaaatccaag
     1081 attggaaggt ggtactctcg aacgatgtct aaaactgaaa ggatggggat gggactgtat
     1141 gtcaagtatg gtggagaccc atgggctgac agtgatgccc taacttttag tggagtaatg
     1201 gtttcaatga aagaacctgg ttggtattcc tttggattcg aaataaaaga taagaaatgc
     1261 gatgtcccct gtattgggat agagatggta catgatggtg gaaaggagac ttggcactca
     1321 gcagcaacag ccatttactg tttaatgggc tcaggacagc tgctgtggga cactgtcaca
     1381 ggtgttgaca tggctctgta a
//
LOCUS       OR150196                1401 bp    cRNA    linear   VRL 20-JUN-2023
DEFINITION  Influenza B virus (B/Beijing/2343/2022) segment 6 neuraminidase
            (NA) gene, complete cds; and NB protein (NB) gene, partial cds.
ACCESSION   OR150196
VERSION     OR150196
KEYWORDS    .
SOURCE      Influenza B virus
  ORGANISM  Influenza B virus
            Viruses; Riboviria; Orthornavirae; Negarnaviricota;
            Polyploviricotina; Insthoviricetes; Articulavirales;
            Orthomyxoviridae; Betainfluenzavirus; Betainfluenzavirus
            influenzae.
REFERENCE   1  (bases 1 to 1401)
  AUTHORS   Wang,Y.
  TITLE     Direct Submission
  JOURNAL   Submitted (20-JUN-2023) Department of Infectious Diseases, Peking
            University People's Hospital, Xizhimen South Street, Beijing
            100044, China
COMMENT     ##Assembly-Data-START##
            Sequencing Technology :: Sanger dideoxy sequencing
            ##Assembly-Data-END##
FEATURES             Location/Qualifiers
     source          1..1401
                     /organism="Influenza B virus"
                     /mol_type="viral cRNA"
                     /strain="B/Beijing/2343/2022"
                     /isolate="2343"
                     /isolation_source="nasal swab"
                     /host="Homo sapiens"
                     /db_xref="taxon:11520"
                     /segment="6"
                     /country="China: Beijing"
                     /collection_date="30-Aug-2022"
     gene            1..1401
                     /gene="NA"
     CDS             1..1401
                     /gene="NA"
                     /codon_start=1
                     /product="neuraminidase"
                     /protein_id="WJE95666"
                     /translation="MLPSTIQTLTLFLTSGGVLLSLYVSASLSYLLYSDILLKFSPTE
                     ITAPTMPLNCANASSVQAVNRSATKGVTLLLPEPEWTYPRLSCPGSTFQKALLISPHR
                     FGETKGNSAPLIIREPFVACGPNECKHFALTHYAAQPGGYYNGTRGDRNKLRHLISVK
                     LGKIPTVENSIFHMAAWSGSACHDGKEWTYIGVDGPDNNALLKVKYGEAYTDTYHSYA
                     NNILRTQESACNCIEGNCYLMITDGSASGVSECRFLKIREGRIIKEIFPTGRVKHTEE
                     CTCGFASNKTIECACRDNRYTAKRPFVKLNVETDTAEIRLMCTDTYLDTPRPNDGSIT
                     GPCESDGDEGSGGIKGGFVHQRMKSKIGRWYSRTMSKTERMGMGLYVKYGGDPWADSD
                     ALTFSGVMVSMKEPGWYSFGFEIKDKKCDVPCIGIEMVHDGGKETWHSAATAIYCLMG
                     SGQLLWDTVTGVDMAL"
     gene            <1..296
                     /gene="NB"
     CDS             <1..296
                     /gene="NB"
                     /codon_start=3
                     /product="NB protein"
                     /protein_id="WJE95665"
                     /translation="ATFNYTNINPISHIRGSIIITICVSFIIILTIFGYIAKILTNRN
                     NCTNNAIELCKRIKCSGCEPFCNKRGDTSSPRTGVDIPAFILPGLNLSESTPN"
ORIGIN      
        1 atgctacctt caactataca aacattaacc ctatttctca catcaggggg agtattatta
       61 tcactatatg tgtcagcttc attatcatac ttactatatt cggatatatt gctaaaattc
      121 tcaccaacag aaataactgc accaacaatg ccattgaatt gtgcaaacgc atcaagtgtt
      181 caggctgtga accgttctgc aacaaaaggg gtgacacttc ttctcccaga accggagtgg
      241 acatacccgc gtttatcttg cccgggctca acctttcaga aagcactcct aattagccct
      301 catagatttg gagaaaccaa aggaaactca gctcccttga taataaggga accttttgtt
      361 gcttgtggac caaatgaatg caaacacttt gctttaaccc attatgctgc ccaaccaggg
      421 ggatactaca atggaacaag aggagacaga aacaagctga ggcatctaat ttcagtcaaa
      481 ttgggcaaaa tcccaacagt agagaactcc attttccaca tggctgcatg gagcgggtcc
      541 gcgtgccatg atggtaagga atggacatat atcggagttg atggccctga caataatgca
      601 ttgctcaaag taaaatatgg agaagcatat actgacacat accattccta tgcaaacaac
      661 atcctaagaa cacaagaaag tgcctgcaat tgcatcgagg gaaattgtta tctaatgata
      721 actgatggct cagcttcagg tgttagtgaa tgcagatttc ttaagattcg agagggccga
      781 ataataaaag aaatatttcc aacaggaaga gtaaaacaca ctgaggaatg cacatgcgga
      841 tttgccagca ataaaaccat agaatgtgcc tgtagagaca acaggtacac agcaaaaaga
      901 ccttttgtca aattaaacgt ggagactgat acagcagaaa taaggttgat gtgcacagat
      961 acttatttgg acacccccag accaaatgat ggaagcataa caggcccttg tgaatctgat
     1021 ggggacgaag ggagtggagg catcaaggga ggatttgttc atcaaagaat gaaatccaag
     1081 attggaaggt ggtactctcg aacgatgtct aaaactgaaa ggatggggat gggactgtat
     1141 gtcaagtatg gtggagaccc atgggctgac agtgatgccc taacttttag tggagtaatg
     1201 gtttcaatga aagaacctgg ttggtattcc tttggcttcg aaataaaaga taagaaatgc
     1261 gatgtcccct gtattgggat agagatggta catgatggtg gaaaagagac ttggcactca
     1321 gcagcaacag ccatttactg tttaatgggc tcaggacagc tgctgtggga cactgtcaca
     1381 ggtgttgaca tggctctgta a
//
LOCUS       OR150197                1401 bp    cRNA    linear   VRL 20-JUN-2023
DEFINITION  Influenza B virus (B/Beijing/2344/2022) segment 6 neuraminidase
            (NA) gene, complete cds; and NB protein (NB) gene, partial cds.
ACCESSION   OR150197
VERSION     OR150197
KEYWORDS    .
SOURCE      Influenza B virus
  ORGANISM  Influenza B virus
            Viruses; Riboviria; Orthornavirae; Negarnaviricota;
            Polyploviricotina; Insthoviricetes; Articulavirales;
            Orthomyxoviridae; Betainfluenzavirus; Betainfluenzavirus
            influenzae.
REFERENCE   1  (bases 1 to 1401)
  AUTHORS   Wang,Y.
  TITLE     Direct Submission
  JOURNAL   Submitted (20-JUN-2023) Department of Infectious Diseases, Peking
            University People's Hospital, Xizhimen South Street, Beijing
            100044, China
COMMENT     ##Assembly-Data-START##
            Sequencing Technology :: Sanger dideoxy sequencing
            ##Assembly-Data-END##
FEATURES             Location/Qualifiers
     source          1..1401
                     /organism="Influenza B virus"
                     /mol_type="viral cRNA"
                     /strain="B/Beijing/2344/2022"
                     /isolate="2344"
                     /isolation_source="nasal swab"
                     /host="Homo sapiens"
                     /db_xref="taxon:11520"
                     /segment="6"
                     /country="China: Beijing"
                     /collection_date="30-Aug-2022"
     gene            1..1401
                     /gene="NA"
     CDS             1..1401
                     /gene="NA"
                     /codon_start=1
                     /product="neuraminidase"
                     /protein_id="WJE95668"
                     /translation="MLPSTIQTLTLFLTSGGVLLSLYVSASLSYLLYSDILLKFSPTE
                     ITVPTMPLNCANASSVQAVNRSATKGVTLLLPEPEWTYPRLSCPGSTFQKALLISPHR
                     FGETKGNSAPLIIREPFVACGPNECKHFALTHYAAQPGGYYNGTRGDRNKLRHLISVK
                     LGKIPTVENSIFHMAAWSGSACHDGKEWTYIGVDGPDNNALLKVKYGEAYTDTYHSYA
                     NNILRTQESACNCIEGNCYLMITDGSASGVSECRFLKIREGRIIKEIFPTGRVKHTEE
                     CTCGFASNKTIECACRDNRYTAKRPFVKLNVETDTAEIRLMCTDTYLDTPRPNDGSIT
                     GPCESDGDEGSGGIKGGFVHQRMKSKIGRWYSRTMSKTERMGMGLYVKYGGDPWADSD
                     ALTFSGVMVSMKEPGWYSFGFEIKDKKCDVPCIGIEMVHDGGKETWHSAATAIYCLMG
                     SGQLLWDTVTGVDMAL"
     gene            <1..296
                     /gene="NB"
     CDS             <1..296
                     /gene="NB"
                     /codon_start=3
                     /product="NB protein"
                     /protein_id="WJE95667"
                     /translation="ATFNYTNINPISHIRGSIIITICVSFIVILTIFGYIAKILTNRN
                     NCTNNAIELCKRIKCSGCEPFCNKRGDTSSPRTGVDIPAFILPGLNLSESTPN"
ORIGIN      
        1 atgctacctt caactataca aacattaacc ctatttctca catcaggggg agtattatta
       61 tcactatatg tgtcagcttc attgtcatac ttactatatt cggatatatt gctaaaattc
      121 tcaccaacag aaataactgt accaacaatg ccattgaatt gtgcaaacgc atcaagtgtt
      181 caggctgtga accgttctgc aacaaaaggg gtgacacttc ttctcccaga accggagtgg
      241 acatacccgc gtttatcttg cccgggctca acctttcaga aagcactcct aattagccct
      301 catagattcg gagaaaccaa aggaaactca gctcccttga taataaggga accttttgtt
      361 gcttgtggac caaatgaatg caaacacttt gctttaaccc attatgctgc ccaaccaggg
      421 ggatactaca atggaacaag aggagacaga aacaagctga ggcatctaat ttcagtcaaa
      481 ttgggcaaaa tcccaacagt agagaactcc attttccaca tggctgcatg gagcgggtcc
      541 gcgtgccatg atggtaagga atggacatat atcggagttg atggccctga caataatgca
      601 ttgctcaaag taaaatatgg agaagcatat actgacacat accattccta tgcaaacaac
      661 atcctaagaa cacaagaaag tgcctgcaat tgcatcgagg gaaattgtta tctaatgata
      721 actgatggct cagcttcagg tgttagtgaa tgcagatttc ttaagattcg agagggccga
      781 ataataaaag aaatatttcc aacaggaaga gtaaaacaca ctgaggaatg cacatgcgga
      841 tttgccagca ataaaaccat agaatgtgcc tgtagagaca acaggtacac agcaaaaaga
      901 ccttttgtca aattaaacgt ggagactgat acagcagaaa taaggttgat gtgcacagat
      961 acttatttgg acacccccag accaaatgat ggaagcataa caggcccttg tgaatctgat
     1021 ggagacgaag ggagtggagg aatcaaggga ggatttgttc atcaaagaat gaaatccaag
     1081 attggaaggt ggtactctcg aacgatgtct aaaactgaaa ggatggggat gggactgtat
     1141 gtcaagtatg gtggagaccc atgggctgac agtgatgccc taacttttag tggagtaatg
     1201 gtttcaatga aagaacctgg ttggtattcc tttggcttcg aaataaaaga taagaaatgc
     1261 gatgtcccct gtattgggat agagatggta catgatggtg gaaaagagac ttggcactca
     1321 gcagcaacag ccatttactg tttaatgggc tcaggacagc tgctgtggga cactgtcaca
     1381 ggtgttgaca tggctctgta a
//
